# Supplementary material for: Classifying human promoters by occupancy patterns identifies recurring sequence elements, combinatorial binding, and spatial interactions
Source: BMC Biol. 2018 Nov 15;16:138. doi: 10.1186/s12915-018-0585-5 (PMC6238301; doi:10.1186/s12915-018-0585-5)
Supplement: Supplementary file 2 — Entire DAVID output with adjusted p value cutoff =0.05 and fold enrichment cutoff =2. (XLSX 92 kb) [file 12915_2018_585_MOESM2_ESM.xlsx]

## Sheet: Sheet1
Enriched GO Term for active clusters in GM12878 and K562
GM12878: Cluster I
Category	Term	Count	%	PValue	Genes	List Total	Pop Hits	Pop Total	Fold Enrichment	Bonferroni	Benjamini	FDR
GOTERM_BP_FAT	GO:0006414~translational elongation	35	6.41026	7.08483e-27	TUFM, RPL19, RPL35, RPS15A, RPLP2, RPL37, RPL38, RPS26, RPL30, RPS27, RPL31, RPL6, RPS3A, RPL5, RPL10A, EEF1A1, RPL26, RPS9, RPL27, RPL24, RPS6, RPL29, RPS7, TRNAU1AP, RPS19, RPL18A, RPS16, RPL41, RPL22, RPS14, RPS15, RPS13, RPL37A, RPS11, UBA52	438	192	30044	12.504	1.25189e-23	1.25189e-23	1.20049e-23
GOTERM_CC_FAT	GO:0031974~membrane-enclosed lumen	143	26.1905	3.95398e-23	MRPL42, SURF6, SNRPD1, RPS6KB2, ISG20, PNN, CTNNB1, KDM1A, IMP3, CSNK2A1, MAK16, SRRM1, DHX33, AKIRIN2, GTPBP4, RRP1, OPA1, RBL2, ANAPC5, POLG, DFFA, PTBP1, MED11, TOPBP1, JUNB, RSL1D1, PCF11, RPS19, NOP2, RPS14, RPS15, RPS13, MYBBP1A, SNRPE, XRN2, UBA52, FUS, MRPS15, MRPS14, NOC3L, CALR, PPAN, FRG1, EIF3E, ISY1, RPL5, NAT10, SUPV3L1, NUP54, DNAJA3, UTP23, P4HB, TBL3, MRPS25, AKAP8L, AK2, RPS9, C…	388	3138	19334	2.27077	1.66462e-20	1.66462e-20	5.55608e-20
GOTERM_CC_FAT	GO:0070013~intracellular organelle lumen	139	25.4579	8.52566e-23	MRPL42, SURF6, SNRPD1, RPS6KB2, PNN, CTNNB1, ISG20, KDM1A, IMP3, CSNK2A1, MAK16, SRRM1, DHX33, AKIRIN2, GTPBP4, RRP1, RBL2, ANAPC5, POLG, DFFA, PTBP1, MED11, TOPBP1, JUNB, RSL1D1, PCF11, RPS19, NOP2, RPS14, RPS15, RPS13, MYBBP1A, SNRPE, XRN2, UBA52, FUS, MRPS15, MRPS14, NOC3L, CALR, PPAN, FRG1, EIF3E, ISY1, NAT10, RPL5, SUPV3L1, NUP54, DNAJA3, UTP23, P4HB, TBL3, MRPS25, AKAP8L, RPS9, CDC20, NXF1,…	388	3018	19334	2.29502	3.5893e-20	1.79465e-20	1.19802e-19
GOTERM_CC_FAT	GO:0043233~organelle lumen	139	25.4579	1.74836e-22	MRPL42, SURF6, SNRPD1, RPS6KB2, PNN, CTNNB1, ISG20, KDM1A, IMP3, CSNK2A1, MAK16, SRRM1, DHX33, AKIRIN2, GTPBP4, RRP1, RBL2, ANAPC5, POLG, DFFA, PTBP1, MED11, TOPBP1, JUNB, RSL1D1, PCF11, RPS19, NOP2, RPS14, RPS15, RPS13, MYBBP1A, SNRPE, XRN2, UBA52, FUS, MRPS15, MRPS14, NOC3L, CALR, PPAN, FRG1, EIF3E, ISY1, NAT10, RPL5, SUPV3L1, NUP54, DNAJA3, UTP23, P4HB, TBL3, MRPS25, AKAP8L, RPS9, CDC20, NXF1,…	388	3041	19334	2.27766	7.36059e-20	2.45353e-20	2.45678e-19
GOTERM_CC_FAT	GO:0031981~nuclear lumen	116	21.2454	1.18364e-21	SURF6, SNRPD1, RPS6KB2, PNN, CTNNB1, ISG20, KDM1A, IMP3, CSNK2A1, MAK16, SRRM1, DHX33, AKIRIN2, GTPBP4, RRP1, RBL2, ANAPC5, DFFA, PTBP1, MED11, TOPBP1, JUNB, RSL1D1, PCF11, RPS19, NOP2, RPS14, RPS15, RPS13, MYBBP1A, SNRPE, XRN2, UBA52, FUS, NOC3L, PPAN, FRG1, EIF3E, ISY1, NAT10, RPL5, NUP54, UTP23, TBL3, AKAP8L, RPS9, CDC20, ATR, NXF1, RPS6, KAT5, INTS10, USF1, RPS7, PPIG, NOLC1, TDG, DDX50, POP4…	388	2298	19334	2.51535	4.9831e-19	1.24578e-19	1.66323e-18
GOTERM_CC_FAT	GO:0005829~cytosol	101	18.4982	6.77997e-20	LDHA, RPL19, AP1G1, SNRPD1, RPLP2, CCT3, CTNNB1, VPS4B, ANAPC5, DFFA, PCM1, RPS19, GAPVD1, RPS16, RPS14, EIF2S2, RPS15, RPS13, RPS11, FLAD1, SNRPE, UBA52, TRAPPC3, GNE, NFKBIA, CALR, RPS26, EIF3D, RPS27, RILPL2, RPL6, EIF3E, HNRNPD, EIF3K, RPL5, RPL10A, AMD1, DNAJA3, AP2M1, EEF1A1, MAP2K2, RPS9, CDC20, RPS6, RPS7, CCT7, RPL18A, PSMC4, PPIA, EIF4H, CCT8, MTR, RPL37A, PRMT3, CTU1, RPS3A, PSMD3, DPP…	388	1917	19334	2.62536	2.85437e-17	5.70873e-18	9.52714e-17
GOTERM_CC_FAT	GO:0005730~nucleolus	65	11.9048	7.49111e-19	SURF6, GTPBP10, CCNT1, RPS19BP1, PNN, IMP3, TMEM109, MAK16, RPS3A, AEN, DHX33, NOL6, GTPBP4, RRP1, PTBP1, NOL7, CDC5L, NCL, JUNB, RSL1D1, TUT1, RPS19, NOP2, TAF12, RPS14, NOL10, RPS13, NOL11, MYBBP1A, WDR43, NOL12, XRN2, C1D, GLTSCR2, FUS, UTP3, NOC3L, RPL35, PPAN, KIAA0020, UTP11L, FRG1, ISY1, USP36, RPL5, NAT10, RBM28, BAZ2A, BUB3, UTP23, TBL3, PPAN-P2RY11, RPS9, KAT5, RPS6, STAT1, RPS7, NOLC1,…	388	910	19334	3.55928	3.15376e-16	5.25626e-17	1.05264e-15
GOTERM_MF_FAT	GO:0003723~RNA binding	90	16.4835	7.45015e-19	SCAF1, RPL19, SURF6, CCNT1, SNRPD1, RPLP2, YBX1, ISG20, CNOT4, IMP3, CTU1, RPS3A, DHX34, SRRM1, PUM2, NOL6, MRPL1, SNRPA1, PTBP1, ANKHD1-EIF4EBP3, CDC5L, NCL, RSL1D1, TUT1, TRNAU1AP, RPS19, NOP2, RPS16, RPL41, EIF4A2, RPS14, SERBP1, EIF4A1, EIF2S2, FARSB, RPS13, RPS11, RBM39, TRUB1, SNRPE, NOL12, CPSF1, MRPL44, THOC1, C1D, FUS, SNRPB2, RPL35, RPS15A, RPL37, RPL38, CALR, MRPL20, KIAA0020, RPS26, R…	409	2471	31201	2.77853	3.99328e-16	3.99328e-16	1.08334e-15
GOTERM_CC_FAT	GO:0022626~cytosolic ribosome	29	5.31136	1.00883e-17	RPL19, RPL35, RPLP2, RPS15A, RPL37, RPL38, RPS26, RPS27, RPL30, RPS3A, RPL6, RPL31, RPL5, RPL26, RPS9, RPL24, RPS6, RPL29, RPS7, RPS19, RPS16, RPL41, RPL18A, RPL22, RPS14, RPS15, RPS13, RPS11, UBA52	388	173	19334	8.35299	4.24716e-15	6.06737e-16	1.41759e-14
GOTERM_CC_FAT	GO:0044445~cytosolic part	33	6.04396	7.41643e-14	RPL19, RPL35, RPS15A, RPLP2, RPL37, RPL38, CCT3, CTNNB1, RPS26, RPS27, RPL30, RPL31, RPL6, RPS3A, RPL5, HSPA5, RPL26, RPS9, RPL24, RPS6, RPL29, RPS7, CCT7, RPS19, RPS16, RPL41, RPL18A, RPL22, RPS14, RPS15, RPS13, RPS11, UBA52	388	320	19334	5.13871	3.12226e-11	3.90288e-12	1.04217e-10
GOTERM_BP_FAT	GO:0008380~RNA splicing	35	6.41026	8.26577e-14	SCAF1, FUS, POLR2E, SNRPB2, SNRPD1, SF3B5, YBX1, SF3B2, PNN, SF3B1, PPAN, FRG1, CLP1, HNRNPD, ISY1, SRRM1, HNRNPC, RBM28, DHX8, PPP2R1A, SNRPA1, PPAN-P2RY11, PTBP1, CDC5L, PRPF6, SF3A3, PCF11, PPIG, HNRNPUL1, SFPQ, RBM39, RBM14, SNRPE, CPSF1, THOC1	438	493	30044	4.86973	1.46151e-10	7.30758e-11	1.40155e-10
GOTERM_CC_FAT	GO:0022625~cytosolic large ribosomal subunit	15	2.74725	5.97097e-10	RPL19, RPL35, RPL26, RPLP2, RPL37, RPL24, RPL38, RPL29, RPL30, RPL41, RPL18A, RPL22, RPL6, RPL31, RPL5	388	80	19334	9.34311	2.51378e-07	2.79309e-08	8.39035e-07
GOTERM_BP_FAT	GO:0031396~regulation of protein ubiquitination	17	3.11355	1.62348e-10	GTPBP4, ANAPC5, CDC20, FEM1A, CCNB1, PSMF1, PSMC4, PSMC3, PSMB3, BUB1B, PSMD3, PSME3, VPS28, PSMD7, DNAJA3, UBA52, BUB3	438	136	30044	8.5742	2.86869e-07	4.09813e-08	2.75091e-07
GOTERM_BP_FAT	GO:0000375~RNA splicing, via transesterification reactions	20	3.663	1.45977e-10	FUS, SNRPA1, POLR2E, PTBP1, SNRPB2, SNRPD1, SF3B5, YBX1, PRPF6, SF3A3, SF3B2, SF3B1, PCF11, HNRNPUL1, CLP1, HNRNPD, SRRM1, HNRNPC, SNRPE, CPSF1	438	201	30044	6.82523	2.57941e-07	4.29902e-08	2.47351e-07
GOTERM_BP_FAT	GO:0044092~negative regulation of molecular function	28	5.12821	1.25733e-10	NFKBIA, LATS1, PSMF1, KDM1A, PSMB3, MLLT1, PSMD3, HSPA5, CDK5RAP1, PSMD7, DNAJA3, BUB3, PPP2R1A, HERPUD1, GTPBP4, ANAPC5, CDC20, DDIT3, RGS1, DUSP2, PSMC4, PSMC3, BUB1B, CAND1, PSME3, GADD45B, CALM2, UBA52, CALM1	438	416	30044	4.61688	2.22171e-07	4.44341e-08	2.13048e-07
GOTERM_BP_FAT	GO:0000398~nuclear mRNA splicing, via spliceosome	20	3.663	1.12578e-10	FUS, SNRPA1, POLR2E, PTBP1, SNRPB2, SNRPD1, SF3B5, YBX1, PRPF6, SF3A3, SF3B2, SF3B1, PCF11, HNRNPUL1, CLP1, HNRNPD, SRRM1, HNRNPC, SNRPE, CPSF1	438	198	30044	6.92865	1.98926e-07	4.97315e-08	1.90758e-07
GOTERM_BP_FAT	GO:0000377~RNA splicing, via transesterification reactions with bulged adenosine as nucleophile	20	3.663	1.12578e-10	FUS, SNRPA1, POLR2E, PTBP1, SNRPB2, SNRPD1, SF3B5, YBX1, PRPF6, SF3A3, SF3B2, SF3B1, PCF11, HNRNPUL1, CLP1, HNRNPD, SRRM1, HNRNPC, SNRPE, CPSF1	438	198	30044	6.92865	1.98926e-07	4.97315e-08	1.90758e-07
GOTERM_BP_FAT	GO:0006396~RNA processing	66	12.0879	1.10518e-10	SCAF1, SNRPD1, YBX1, PNN, IMP3, CTU1, CLP1, SRRM1, CDK5RAP1, ZCCHC6, MRPL1, SNRPA1, PPP2R1A, RRP1, PTBP1, CDC5L, TRMT61B, PRPF6, RSL1D1, PCF11, RPS19, NOP2, RPS16, RPS14, RPS15, RBM39, TRUB1, SNRPE, XRN2, CPSF1, THOC1, C1D, MRPL44, FUS, POLR2E, SNRPB2, SF3B5, SF3B2, PPAN, SF3B1, UTP11L, FRG1, HNRNPD, ISY1, RPL5, HNRNPC, RPL10A, RBM28, UTP23, DHX8, TBL3, PPAN-P2RY11, RPL26, INTS10, RPS6, SF3A3, RP…	438	1896	30044	2.38775	1.95285e-07	6.50951e-08	1.87267e-07
GOTERM_BP_FAT	GO:0031397~negative regulation of protein ubiquitination	14	2.5641	5.64066e-10	GTPBP4, ANAPC5, CDC20, PSMF1, PSMC4, PSMC3, PSMB3, BUB1B, PSMD3, PSME3, VPS28, PSMD7, UBA52, BUB3	438	89	30044	10.79	9.96705e-07	1.24588e-07	9.55782e-07
GOTERM_BP_FAT	GO:0043161~proteasomal ubiquitin-dependent protein catabolic process	17	3.11355	1.38865e-09	ANAPC5, RAD23A, CDC20, EDEM3, DERL3, CCNB1, PSMF1, PSMC4, PSMC3, PSMB3, BUB1B, PSMD3, PSME3, FAF1, PSMD7, UBA52, BUB3	438	157	30044	7.42733	2.45374e-06	2.72638e-07	2.353e-06
GOTERM_BP_FAT	GO:0010498~proteasomal protein catabolic process	17	3.11355	1.38865e-09	ANAPC5, RAD23A, CDC20, EDEM3, DERL3, CCNB1, PSMF1, PSMC4, PSMC3, PSMB3, BUB1B, PSMD3, PSME3, FAF1, PSMD7, UBA52, BUB3	438	157	30044	7.42733	2.45374e-06	2.72638e-07	2.353e-06
GOTERM_BP_FAT	GO:0031145~anaphase-promoting complex-dependent proteasomal ubiquitin-dependent protein catabolic process	13	2.38095	1.64005e-09	ANAPC5, CDC20, CCNB1, PSMF1, PSMC4, PSMC3, PSMB3, BUB1B, PSMD3, PSME3, PSMD7, BUB3, UBA52	438	79	30044	11.2876	2.89796e-06	2.89796e-07	2.77898e-06
GOTERM_BP_FAT	GO:0006397~mRNA processing	33	6.04396	3.21173e-09	SCAF1, FUS, POLR2E, SNRPB2, SNRPD1, SF3B5, YBX1, SF3B2, PNN, SF3B1, FRG1, CLP1, HNRNPD, ISY1, SRRM1, HNRNPC, RBM28, DHX8, SNRPA1, PTBP1, CDC5L, PRPF6, SF3A3, PCF11, HNRNPUL1, SFPQ, RBM39, POP4, RBM14, SNRPE, XRN2, CPSF1, THOC1	438	656	30044	3.45059	5.67511e-06	4.72927e-07	5.44211e-06
GOTERM_BP_FAT	GO:0051438~regulation of ubiquitin-protein ligase activity	14	2.5641	3.1626e-09	ANAPC5, CDC20, FEM1A, CCNB1, PSMF1, PSMC4, PSMC3, PSMB3, BUB1B, PSMD3, PSME3, PSMD7, BUB3, UBA52	438	102	30044	9.41481	5.5883e-06	5.08029e-07	5.35887e-06
GOTERM_BP_FAT	GO:0051439~regulation of ubiquitin-protein ligase activity during mitotic cell cycle	13	2.38095	3.89507e-09	ANAPC5, CDC20, CCNB1, PSMF1, PSMC4, PSMC3, PSMB3, BUB1B, PSMD3, PSME3, PSMD7, BUB3, UBA52	438	85	30044	10.4908	6.88256e-06	5.2943e-07	6.6e-06
GOTERM_CC_FAT	GO:0022627~cytosolic small ribosomal subunit	14	2.5641	1.36058e-08	RPS26, RPS27, RPS19, RPS16, RPS3A, RPS14, RPS15, RPS13, RPS15A, RPS9, RPS11, RPS6, UBA52, RPS7	388	85	19334	8.20728	5.72802e-06	5.72804e-07	1.91187e-05
GOTERM_BP_FAT	GO:0032268~regulation of cellular protein metabolic process	32	5.86081	6.78336e-09	NFKBIA, GCN1L1, CALR, FEM1A, PSMF1, PSMB3, EIF3E, EIF3K, PEMT, PSMD3, EIF1, PUM2, PSMD7, BUB3, DNAJA3, PPP2R1A, GTPBP4, ANAPC5, ANKHD1-EIF4EBP3, CDC20, ANKHD1, ETF1, CDK4, CCNB1, TRNAU1AP, PSMC4, PSMC3, EIF4H, EIF4A2, BUB1B, PSME3, VPS28, UBA52	438	640	30044	3.42968	1.19861e-05	7.0507e-07	1.1494e-05
GOTERM_BP_FAT	GO:0043086~negative regulation of catalytic activity	23	4.21245	6.02667e-09	PPP2R1A, HERPUD1, ANAPC5, CDC20, LATS1, PSMF1, DUSP2, RGS1, PSMC4, PSMC3, PSMB3, BUB1B, PSMD3, MLLT1, PSME3, CAND1, HSPA5, CDK5RAP1, GADD45B, PSMD7, DNAJA3, UBA52, BUB3	438	337	30044	4.68146	1.06491e-05	7.09942e-07	1.02119e-05
GOTERM_BP_FAT	GO:0051340~regulation of ligase activity	14	2.5641	6.43515e-09	ANAPC5, CDC20, FEM1A, CCNB1, PSMF1, PSMC4, PSMC3, PSMB3, BUB1B, PSMD3, PSME3, PSMD7, BUB3, UBA52	438	108	30044	8.89176	1.13708e-05	7.10681e-07	1.0904e-05
GOTERM_BP_FAT	GO:0010605~negative regulation of macromolecule metabolic process	42	7.69231	5.77773e-09	UTP3, BCLAF1, DMAP1, CALR, CTNNB1, PSMF1, RPS26, KDM1A, PSMB3, SND1, EIF3E, CLP1, EED, PSMD3, SUPT4H1, BAZ2A, PSMD7, AKIRIN2, BUB3, NFX1, HNRNPAB, PPP2R1A, GTPBP4, WDTC1, ANAPC5, KLF10, ANKHD1-EIF4EBP3, CDC20, ANKHD1, ATR, KAT5, PSMC4, PSMC3, RPS14, YWHAQ, BUB1B, RPS13, RFX3, PSME3, MDM4, VPS28, UBA52, C1D	438	1022	30044	2.81892	1.02092e-05	7.29232e-07	9.79007e-06
GOTERM_CC_FAT	GO:0005654~nucleoplasm	64	11.7216	2.06428e-08	SURF6, CCNT1, SNRPD1, RPS6KB2, DMAP1, RPS19BP1, ISG20, CTNNB1, PNN, KDM1A, CSNK2A1, AEN, CDK12, SRRM1, KPNB1, AKIRIN2, RBL2, ANAPC5, DFFA, PTBP1, MED11, TOPBP1, CDC5L, CDK4, NCL, TAF11, PCF11, TAF12, RPS15, RUVBL1, RBM39, KPNA2, SNRPE, UBA52, CPSF1, THOC1, C1D, POLR2E, NOC3L, SF3B1, RPA2, ERCC5, FRG1, MDC1, EIF3E, LSG1, SUPT4H1, NUP54, GTF3C2, ACTB, CDC20, ATR, NXF1, KAT5, INTS10, USF1, SF3A3, CC…	388	1514	19334	2.10642	8.69057e-06	7.90055e-07	2.9007e-05
GOTERM_BP_FAT	GO:0051352~negative regulation of ligase activity	12	2.1978	1.33326e-08	PSMF1, PSMC4, ANAPC5, PSMC3, PSMB3, PSMD3, BUB1B, CDC20, PSME3, PSMD7, UBA52, BUB3	438	76	30044	10.8306	2.35584e-05	1.30882e-06	2.25914e-05
GOTERM_BP_FAT	GO:0051436~negative regulation of ubiquitin-protein ligase activity during mitotic cell cycle	12	2.1978	1.33326e-08	PSMF1, PSMC4, ANAPC5, PSMC3, PSMB3, PSMD3, BUB1B, CDC20, PSME3, PSMD7, UBA52, BUB3	438	76	30044	10.8306	2.35584e-05	1.30882e-06	2.25914e-05
GOTERM_BP_FAT	GO:0051444~negative regulation of ubiquitin-protein ligase activity	12	2.1978	1.33326e-08	PSMF1, PSMC4, ANAPC5, PSMC3, PSMB3, PSMD3, BUB1B, CDC20, PSME3, PSMD7, UBA52, BUB3	438	76	30044	10.8306	2.35584e-05	1.30882e-06	2.25914e-05
GOTERM_BP_FAT	GO:0051248~negative regulation of protein metabolic process	19	3.47985	1.26254e-07	PPP2R1A, GTPBP4, ANAPC5, ANKHD1-EIF4EBP3, CDC20, ANKHD1, CALR, PSMF1, PSMC4, PSMC3, PSMB3, EIF3E, BUB1B, PSMD3, PSME3, MDM4, VPS28, PSMD7, UBA52, BUB3	438	273	30044	4.77391	0.000223065	1.11544e-05	0.00021393
GOTERM_BP_FAT	GO:0043632~modification-dependent macromolecule catabolic process	41	7.50916	2.11794e-07	USPL1, USP3, RAD23A, USP4, EDEM3, CBLL1, FEM1A, DERL3, CNOT4, MYCBP2, ARIH1, PSMF1, PSMB3, FBXO28, PSMD3, ZMPSTE24, USP36, PSMD7, BUB3, FBXO46, NFX1, UFSP2, ANAPC5, UBE2F, CDC20, SUGT1, HERC1, UBE2Q1, CCNB1, UHRF2, PSMC4, PSMC3, BUB1B, RAD18, KLHL12, CAND1, PSME3, USP48, FAF1, TNFAIP3, UBA52	438	1122	30044	2.50654	0.00037417	1.78208e-05	0.000358874
GOTERM_BP_FAT	GO:0019941~modification-dependent protein catabolic process	41	7.50916	2.11794e-07	USPL1, USP3, RAD23A, USP4, EDEM3, CBLL1, FEM1A, DERL3, CNOT4, MYCBP2, ARIH1, PSMF1, PSMB3, FBXO28, PSMD3, ZMPSTE24, USP36, PSMD7, BUB3, FBXO46, NFX1, UFSP2, ANAPC5, UBE2F, CDC20, SUGT1, HERC1, UBE2Q1, CCNB1, UHRF2, PSMC4, PSMC3, BUB1B, RAD18, KLHL12, CAND1, PSME3, USP48, FAF1, TNFAIP3, UBA52	438	1122	30044	2.50654	0.00037417	1.78208e-05	0.000358874
GOTERM_BP_FAT	GO:0051437~positive regulation of ubiquitin-protein ligase activity during mitotic cell cycle	11	2.01465	2.54136e-07	CCNB1, PSMF1, PSMC4, ANAPC5, PSMC3, PSMB3, PSMD3, CDC20, PSME3, PSMD7, UBA52	438	80	30044	9.43162	0.000448957	2.04115e-05	0.000430619
GOTERM_BP_FAT	GO:0031400~negative regulation of protein modification process	15	2.74725	2.71828e-07	PPP2R1A, GTPBP4, ANAPC5, CDC20, PSMF1, PSMC4, PSMC3, PSMB3, BUB1B, PSMD3, PSME3, VPS28, PSMD7, UBA52, BUB3	438	173	30044	5.94742	0.000480205	2.08833e-05	0.000460598
GOTERM_BP_FAT	GO:0032269~negative regulation of cellular protein metabolic process	18	3.2967	3.35248e-07	PPP2R1A, GTPBP4, ANAPC5, ANKHD1-EIF4EBP3, CDC20, ANKHD1, CALR, PSMF1, PSMC4, PSMC3, PSMB3, EIF3E, BUB1B, PSMD3, PSME3, VPS28, PSMD7, UBA52, BUB3	438	261	30044	4.73059	0.000592208	2.3695e-05	0.000568059
GOTERM_BP_FAT	GO:0031398~positive regulation of protein ubiquitination	12	2.1978	3.26721e-07	CCNB1, PSMF1, PSMC4, ANAPC5, PSMC3, PSMB3, PSMD3, CDC20, PSME3, PSMD7, DNAJA3, UBA52	438	103	30044	7.99149	0.00057715	2.40546e-05	0.000553611
GOTERM_BP_FAT	GO:0016071~mRNA metabolic process	36	6.59341	5.10924e-07	SCAF1, FUS, POLR2E, SNRPB2, SNRPD1, SF3B5, YBX1, SF3B2, PNN, SF3B1, FRG1, EIF3E, CLP1, HNRNPD, ISY1, SRRM1, HNRNPC, RBM28, DHX8, SNRPA1, PTBP1, CDC5L, PRPF6, SF3A3, PCF11, HNRNPUL1, SFPQ, DCP1A, SERBP1, POP4, RBM39, RBM14, SNRPE, XRN2, CPSF1, THOC1	438	944	30044	2.61586	0.000902396	3.47226e-05	0.000865732
GOTERM_BP_FAT	GO:0051443~positive regulation of ubiquitin-protein ligase activity	11	2.01465	6.28244e-07	CCNB1, PSMF1, PSMC4, ANAPC5, PSMC3, PSMB3, PSMD3, CDC20, PSME3, PSMD7, UBA52	438	88	30044	8.5742	0.00110949	3.96459e-05	0.00106452
GOTERM_BP_FAT	GO:0006511~ubiquitin-dependent protein catabolic process	24	4.3956	6.20074e-07	USPL1, USP3, ANAPC5, RAD23A, USP4, CDC20, EDEM3, DERL3, CCNB1, ARIH1, PSMF1, UHRF2, PSMC4, PSMC3, PSMB3, BUB1B, PSMD3, USP36, PSME3, FAF1, USP48, PSMD7, UBA52, BUB3	438	475	30044	3.46578	0.00109507	4.05796e-05	0.00105068
GOTERM_BP_FAT	GO:0044265~cellular macromolecule catabolic process	51	9.34066	7.96903e-07	USPL1, CNOT4, ISG20, FBXO28, PSMD3, PSMD7, NFX1, ANAPC5, DFFA, CYCS, UBE2F, HERC1, UHRF2, BUB1B, KLHL12, RAD18, CAND1, PSME3, TNFAIP3, XRN2, UBA52, USP3, RAD23A, USP4, CBLL1, EDEM3, FEM1A, DERL3, MYCBP2, ARIH1, RPA2, PSMF1, ERCC5, EIF3E, PSMB3, HNRNPD, ZMPSTE24, USP36, BUB3, FBXO46, UFSP2, CDC20, SUGT1, UBE2Q1, CCNB1, PSMC4, PSMC3, DCP1A, TDG, FAF1, USP48	438	1647	30044	2.12403	0.00140714	4.8555e-05	0.0013503
GOTERM_MF_FAT	GO:0003729~mRNA binding	13	2.38095	2.13601e-07	RPL35, NXF1, TSN, CALR, RPS26, RPS14, SERBP1, EIF4A1, HNRNPD, RPS13, HNRNPC, CPSF1, HNRNPAB	409	134	31201	7.40089	0.000114484	5.72434e-05	0.0003106
GOTERM_BP_FAT	GO:0009057~macromolecule catabolic process	53	9.70696	1.07099e-06	USPL1, CNOT4, ISG20, FBXO28, PSMD3, PSMD7, NFX1, ANAPC5, DFFA, CYCS, UBE2F, HERC1, UHRF2, BUB1B, KLHL12, RAD18, CAND1, PSME3, TNFAIP3, XRN2, UBA52, USP3, RAD23A, USP4, CBLL1, EDEM3, FEM1A, DERL3, MYCBP2, ARIH1, RPA2, PSMF1, ERCC5, PSMB3, EIF3E, HNRNPD, ZMPSTE24, USP36, BUB3, FBXO46, AGA, UFSP2, GUSB, CDC20, SUGT1, UBE2Q1, CCNB1, PSMC4, PSMC3, DCP1A, TDG, FAF1, USP48	438	1762	30044	2.06326	0.00189065	6.10445e-05	0.00181472
GOTERM_BP_FAT	GO:0010608~posttranscriptional regulation of gene expression	20	3.663	1.06289e-06	GTPBP4, ANKHD1-EIF4EBP3, ANKHD1, CDK4, CALR, GCN1L1, ETF1, YBX1, TRNAU1AP, CLP1, SERBP1, SND1, EIF4A2, EIF3E, EIF4H, HNRNPD, EIF3K, EIF1, PUM2, MDM4, DNAJA3	438	349	30044	3.93087	0.00187636	6.26023e-05	0.001801
GOTERM_BP_FAT	GO:0051351~positive regulation of ligase activity	11	2.01465	1.16458e-06	CCNB1, PSMF1, PSMC4, ANAPC5, PSMC3, PSMB3, PSMD3, CDC20, PSME3, PSMD7, UBA52	438	94	30044	8.02691	0.0020557	6.43047e-05	0.00197331
GOTERM_BP_FAT	GO:0051603~proteolysis involved in cellular protein catabolic process	41	7.50916	1.24613e-06	USPL1, USP3, RAD23A, USP4, EDEM3, CBLL1, FEM1A, DERL3, CNOT4, MYCBP2, ARIH1, PSMF1, PSMB3, FBXO28, PSMD3, ZMPSTE24, USP36, PSMD7, BUB3, FBXO46, NFX1, UFSP2, ANAPC5, UBE2F, CDC20, SUGT1, HERC1, UBE2Q1, CCNB1, UHRF2, PSMC4, PSMC3, BUB1B, RAD18, KLHL12, CAND1, PSME3, USP48, FAF1, TNFAIP3, UBA52	438	1204	30044	2.33583	0.00219948	6.67222e-05	0.00211148
GOTERM_MF_FAT	GO:0008134~transcription factor binding	28	5.12821	3.81675e-07	NFKBIA, DMAP1, RAB1A, CTNNB1, KDM1A, TCERG1, NR1D1, SND1, TRIP11, DNAJA3, KAT5, USF1, DDIT3, JUNB, PRPF6, TAF11, TAF12, MTF1, PSMC3, BTG1, NCOA4, THRAP3, MNT, FAF1, RBM14, MYBBP1A, TOB2, C1D	409	678	31201	3.15046	0.000204557	6.81904e-05	0.000554998
GOTERM_BP_FAT	GO:0044257~cellular protein catabolic process	41	7.50916	1.67645e-06	USPL1, USP3, RAD23A, USP4, EDEM3, CBLL1, FEM1A, DERL3, CNOT4, MYCBP2, ARIH1, PSMF1, PSMB3, FBXO28, PSMD3, ZMPSTE24, USP36, PSMD7, BUB3, FBXO46, NFX1, UFSP2, ANAPC5, UBE2F, CDC20, SUGT1, HERC1, UBE2Q1, CCNB1, UHRF2, PSMC4, PSMC3, BUB1B, RAD18, KLHL12, CAND1, PSME3, USP48, FAF1, TNFAIP3, UBA52	438	1219	30044	2.30709	0.0029579	8.71222e-05	0.00284061
GOTERM_MF_FAT	GO:0003712~transcription cofactor activity	20	3.663	1.55133e-06	DMAP1, KAT5, JUNB, DDIT3, PRPF6, CTNNB1, TAF11, TAF12, TCERG1, NR1D1, MTF1, PSMC3, BTG1, NCOA4, SND1, THRAP3, MNT, RBM14, TRIP11, C1D	409	398	31201	3.83347	0.00083117	0.000207857	0.00225579
GOTERM_BP_FAT	GO:0030163~protein catabolic process	41	7.50916	6.09085e-06	USPL1, USP3, RAD23A, USP4, EDEM3, CBLL1, FEM1A, DERL3, CNOT4, MYCBP2, ARIH1, PSMF1, PSMB3, FBXO28, PSMD3, ZMPSTE24, USP36, PSMD7, BUB3, FBXO46, NFX1, UFSP2, ANAPC5, UBE2F, CDC20, SUGT1, HERC1, UBE2Q1, CCNB1, UHRF2, PSMC4, PSMC3, BUB1B, RAD18, KLHL12, CAND1, PSME3, USP48, FAF1, TNFAIP3, UBA52	438	1286	30044	2.18689	0.0107049	0.000298916	0.0103201
GOTERM_BP_FAT	GO:0006913~nucleocytoplasmic transport	18	3.2967	7.18445e-06	STRADA, NFKBIA, NXF1, NUP155, CALR, NUP214, IPO4, NUP205, RPS15, LSG1, NOP58, NUP54, TNPO2, KPNA2, KPNB1, MYBBP1A, HSPA9, THOC1	438	327	30044	3.77579	0.0126147	0.000343048	0.012173
GOTERM_BP_FAT	GO:0051169~nuclear transport	18	3.2967	8.41634e-06	STRADA, NFKBIA, NXF1, NUP155, CALR, NUP214, IPO4, NUP205, RPS15, LSG1, NOP58, NUP54, TNPO2, KPNA2, KPNB1, MYBBP1A, HSPA9, THOC1	438	331	30044	3.73017	0.0147617	0.000391285	0.0142601
GOTERM_BP_FAT	GO:0007049~cell cycle	45	8.24176	8.75197e-06	PPP6C, KIFC1, HAUS6, CCNT1, AURKB, CALR, LATS1, CTNNB1, PSMF1, MDC1, PSMB3, VPS4B, PSMD3, DNAJC2, PSMD7, BUB3, TXNIP, ANAPC5, RBL2, WDR6, STRADA, TBRG4, CDC20, BANP, RPL24, CDC5L, ATR, SUGT1, CDK4, RAD54L, DDIT3, CCNB1, UHRF2, MAPK6, NOLC1, PSMC4, PSMC3, BUB1B, PSME3, MDM4, RUVBL1, PES1, KPNA2, CALM2, UBA52, CALM1	438	1499	30044	2.05918	0.0153458	0.000396455	0.0148287
GOTERM_BP_FAT	GO:0046907~intracellular transport	44	8.05861	1.3949e-05	ATP5D, MYL6, AP1G1, NFKBIA, NAPA, TIMM13, CALR, CLTC, CD74, NUP214, AP3M2, STX16, LSG1, VPS4B, NUP54, SEC24C, SAR1B, TNPO2, GOLGA5, KPNB1, SEC23IP, HSPA8, AP2M1, HSPA9, SCAMP3, RAB8A, OPA1, STRADA, NXF1, NUP155, AP2A1, IPO4, NUP205, RPS15, YWHAQ, TRPC4AP, NOP58, RHOT2, GOSR1, KPNA2, MYBBP1A, TRAPPC3, THOC1, SSR3	438	1478	30044	2.04203	0.0243467	0.00061601	0.0236332
GOTERM_BP_FAT	GO:0006366~transcription from RNA polymerase II promoter	18	3.2967	2.07662e-05	SCAF1, POLR2E, CCNT1, STAT1, USF1, DDIT3, YBX1, IRF9, TAF11, TCERG1, TAF12, GTF2I, THRAP3, MNT, MLLT1, SUPT4H1, TRIP11, NFX1	438	355	30044	3.47799	0.0360292	0.000894581	0.0351814
GOTERM_BP_FAT	GO:0022402~cell cycle process	33	6.04396	3.44536e-05	KIFC1, PPP6C, HAUS6, AURKB, CALR, LATS1, CTNNB1, PSMF1, PSMB3, PSMD3, DNAJC2, PSMD7, BUB3, ANAPC5, WDR6, TBRG4, RPL24, CDC20, CDK4, SUGT1, RAD54L, DDIT3, CCNB1, NOLC1, PSMC4, PSMC3, BUB1B, PSME3, MDM4, RUVBL1, PES1, KPNA2, UBA52	438	1006	30044	2.25009	0.0590644	0.00144849	0.0583638
GOTERM_BP_FAT	GO:0006351~transcription, DNA-dependent	21	3.84615	3.63239e-05	SCAF1, POLR2E, CCNT1, STAT1, USF1, DDIT3, YBX1, IRF9, TAF11, TAF12, TCERG1, MRPL12, GTF2I, THRAP3, MNT, MLLT1, SUPT4H1, GTF3C2, TRIP11, XRN2, NFX1	438	487	30044	2.95784	0.062169	0.00149157	0.0615312
GOTERM_CC_FAT	GO:0033279~ribosomal subunit	35	6.41026	4.82293e-05	MRPL42, MRPS15, RPL19, RPL35, RPS15A, RPLP2, RPL37, RPL38, MRPL20, RPS26, RPS27, RPL30, MRPL12, RPL31, RPL6, RPS3A, RPL5, MRPL1, MRPS25, RPL26, RPS9, RPL24, RPS6, RPL29, RPS7, RPS19, RPS16, RPL41, RPL18A, RPL22, RPS14, RPS15, RPS13, RPS11, UBA52	388	817	19334	2.1347	0.0201003	0.0015607	0.0677499
GOTERM_BP_FAT	GO:0042274~ribosomal small subunit biogenesis	6	1.0989	3.94479e-05	RPS19, RPS16, RPS14, RPS15, RPS6, RPS7	438	27	30044	15.243	0.0673318	0.00158297	0.0668213
GOTERM_BP_FAT	GO:0000278~mitotic cell cycle	27	4.94505	4.9684e-05	KIFC1, PPP6C, HAUS6, AURKB, LATS1, PSMF1, PSMB3, PSMD3, DNAJC2, PSMD7, BUB3, ANAPC5, TBRG4, RPL24, CDC20, CDK4, SUGT1, CCNB1, PSMC4, NOLC1, PSMC3, BUB1B, PSME3, RUVBL1, PES1, KPNA2, UBA52	438	753	30044	2.45953	0.0840503	0.00194907	0.0841536
GOTERM_BP_FAT	GO:0032774~RNA biosynthetic process	21	3.84615	5.84914e-05	SCAF1, POLR2E, CCNT1, STAT1, USF1, DDIT3, YBX1, IRF9, TAF11, TAF12, TCERG1, MRPL12, GTF2I, THRAP3, MNT, MLLT1, SUPT4H1, GTF3C2, TRIP11, XRN2, NFX1	438	504	30044	2.85807	0.0981954	0.00224438	0.0990645
GOTERM_BP_FAT	GO:0031399~regulation of protein modification process	18	3.2967	6.4725e-05	PPP2R1A, GTPBP4, ANAPC5, CDC20, FEM1A, CCNB1, PSMF1, PSMC4, PSMC3, PSMB3, BUB1B, PSMD3, PSME3, VPS28, PSMD7, DNAJA3, UBA52, BUB3	438	389	30044	3.174	0.108075	0.0024305	0.109617
GOTERM_MF_FAT	GO:0003713~transcription coactivator activity	14	2.5641	3.0111e-05	KAT5, JUNB, PRPF6, CTNNB1, TAF11, TCERG1, TAF12, MTF1, PSMC3, NCOA4, THRAP3, MNT, RBM14, TRIP11	409	251	31201	4.255	0.0160102	0.00268634	0.0437759
GOTERM_BP_FAT	GO:0032270~positive regulation of cellular protein metabolic process	15	2.74725	9.06406e-05	ANAPC5, NFKBIA, CDC20, CDK4, CCNB1, PSMF1, PSMC4, PSMC3, PSMB3, PEMT, PSMD3, PSME3, PSMD7, DNAJA3, UBA52	438	287	30044	3.58503	0.148	0.0033313	0.153475
GOTERM_BP_FAT	GO:0022613~ribonucleoprotein complex biogenesis	29	5.31136	0.000121666	SURF6, GTPBP10, SNRPD1, IMP3, UTP11L, FRG1, CLP1, RPL5, UTP23, GTPBP4, TBL3, RRP1, RPL26, RPL24, RPS6, PRPF6, RPS7, SF3A3, NOP2, RPS19, NOLC1, RPS16, RPS14, RPS15, NOP58, POP4, PES1, SNRPE, C1D	438	887	30044	2.24263	0.193456	0.00437808	0.205957
GOTERM_BP_FAT	GO:0051247~positive regulation of protein metabolic process	15	2.74725	0.000170933	ANAPC5, NFKBIA, CDC20, CDK4, CCNB1, PSMF1, PSMC4, PSMC3, PSMB3, PEMT, PSMD3, PSME3, PSMD7, DNAJA3, UBA52	438	305	30044	3.37346	0.26071	0.00602308	0.289243
GOTERM_CC_FAT	GO:0005681~spliceosome	17	3.11355	0.00022488	DHX8, SNRPA1, SNRPB2, SNRPD1, CDC5L, SF3B5, PRPF6, PNN, SF3A3, SF3B2, SF3B1, FRG1, ISY1, SRRM1, HNRNPC, RBM28, SNRPE	388	286	19334	2.96192	0.0903406	0.0067404	0.315535
GOTERM_BP_FAT	GO:0048193~Golgi vesicle transport	13	2.38095	0.000201823	RAB8A, SCAMP3, AP1G1, NAPA, CLTC, AP2A1, STX16, GOSR1, GOLGA5, SAR1B, SEC24C, TRAPPC3, HSPA8	438	237	30044	3.76252	0.299987	0.00696887	0.341429
GOTERM_MF_FAT	GO:0051427~hormone receptor binding	9	1.64835	0.000109088	TAF11, TYK2, NCOA4, THRAP3, KAT5, CALR, TOB2, PRPF6, CTNNB1	409	111	31201	6.18536	0.0567978	0.00728268	0.15851
GOTERM_MF_FAT	GO:0016564~transcription repressor activity	16	2.9304	0.000123947	ZNF263, BCLAF1, DMAP1, KAT5, CALR, JUNB, DDIT3, YBX1, KDM1A, NR1D1, PSMC3, EED, MNT, RFX3, AKIRIN2, C1D	409	370	31201	3.29886	0.0642807	0.00735501	0.180082
GOTERM_CC_FAT	GO:0016604~nuclear body	16	2.9304	0.000274354	SF3B1, PPIG, FRG1, EIF3E, NOC3L, CDK12, LSG1, SRRM1, TOPBP1, NXF1, CDC5L, RBM39, THOC1, SF3A3, ISG20, PNN	388	262	19334	3.04305	0.109096	0.00767168	0.38483
GOTERM_MF_FAT	GO:0050681~androgen receptor binding	5	0.915751	0.00014457	NCOA4, KAT5, CALR, PRPF6, CTNNB1	409	21	31201	18.1633	0.0745686	0.00771958	0.210016
GOTERM_BP_FAT	GO:0010604~positive regulation of macromolecule metabolic process	33	6.04396	0.0002655	NFKBIA, CALR, CTNNB1, PSMF1, MRPL12, PSMB3, PEMT, PSMD3, SUPT4H1, PSMD7, DNAJA3, AKIRIN2, HNRNPAB, ANAPC5, CDC20, CDK4, KAT5, USF1, JUNB, DDIT3, PRPF6, SCAP, TAF11, CCNB1, PSMC4, MTF1, PSMC3, NCOA4, THRAP3, CAND1, PSME3, RBM14, UBA52	438	1125	30044	2.01208	0.374498	0.00898249	0.448925
GOTERM_CC_FAT	GO:0016607~nuclear speck	12	2.1978	0.000431954	SF3B1, PPIG, FRG1, NOC3L, CDK12, SRRM1, CDC5L, RBM39, NXF1, THOC1, PNN, SF3A3	388	162	19334	3.6911	0.166308	0.0100542	0.605268
GOTERM_CC_FAT	GO:0016281~eukaryotic translation initiation factor 4F complex	4	0.732601	0.000413541	EIF4H, EIF4A2, EIF4A1, ANKHD1-EIF4EBP3, ANKHD1	388	8	19334	24.9149	0.159818	0.010191	0.579537
GOTERM_BP_FAT	GO:0051726~regulation of cell cycle	20	3.663	0.000320242	GTPBP4, CCNT1, RPS15A, RPL24, ATR, CDK4, CALR, LATS1, JUNB, MYCBP2, CCNB1, UHRF2, MDC1, MNT, BUB1B, PES1, CDK5RAP1, GADD45B, HSPA8, BUB3	438	530	30044	2.58844	0.432185	0.0106217	0.541251
GOTERM_BP_FAT	GO:0006417~regulation of translation	12	2.1978	0.000410797	TRNAU1AP, EIF4H, EIF3E, EIF4A2, EIF3K, ANKHD1-EIF4EBP3, EIF1, ANKHD1, PUM2, CDK4, CALR, ETF1, GCN1L1	438	220	30044	3.74147	0.516173	0.0131138	0.693799
GOTERM_MF_FAT	GO:0035257~nuclear hormone receptor binding	8	1.4652	0.000394982	TAF11, NCOA4, THRAP3, KAT5, CALR, TOB2, PRPF6, CTNNB1	409	102	31201	5.98322	0.190835	0.0190661	0.572816
GOTERM_MF_FAT	GO:0008139~nuclear localization sequence binding	4	0.732601	0.000447296	NFKBIA, TNPO2, KPNA2, KPNB1	409	12	31201	25.4287	0.213218	0.0197853	0.648453
GOTERM_BP_FAT	GO:0030518~steroid hormone receptor signaling pathway	7	1.28205	0.000684648	NCOA4, THRAP3, DNAJA1, KAT5, CALR, RBM14, CTNNB1	438	73	30044	6.57747	0.701859	0.0210076	1.15379
GOTERM_BP_FAT	GO:0031401~positive regulation of protein modification process	12	2.1978	0.000684073	CCNB1, PSMF1, PSMC4, ANAPC5, PSMC3, PSMB3, PSMD3, CDC20, PSME3, PSMD7, DNAJA3, UBA52	438	234	30044	3.51762	0.701555	0.0213609	1.15283
GOTERM_BP_FAT	GO:0045934~negative regulation of nucleobase, nucleoside, nucleotide and nucleic acid metabolic process	23	4.21245	0.000731879	GTPBP4, BCLAF1, WDTC1, KLF10, ATR, DMAP1, CALR, KAT5, CTNNB1, KDM1A, RPS26, RPS14, YWHAQ, EED, RPS13, RFX3, SUPT4H1, MDM4, BAZ2A, AKIRIN2, C1D, NFX1, HNRNPAB	438	704	30044	2.24098	0.725747	0.0220583	1.23292
GOTERM_BP_FAT	GO:0051172~negative regulation of nitrogen compound metabolic process	23	4.21245	0.000731879	GTPBP4, BCLAF1, WDTC1, KLF10, ATR, DMAP1, CALR, KAT5, CTNNB1, KDM1A, RPS26, RPS14, YWHAQ, EED, RPS13, RFX3, SUPT4H1, MDM4, BAZ2A, AKIRIN2, C1D, NFX1, HNRNPAB	438	704	30044	2.24098	0.725747	0.0220583	1.23292
GOTERM_MF_FAT	GO:0003702~RNA polymerase II transcription factor activity	14	2.5641	0.000703879	MED11, USF1, JUNB, TAF11, TCERG1, TAF12, GTF2I, SP2, THRAP3, CDK12, RFX1, MLLT1, RFX3, RBM14	409	346	31201	3.08672	0.314366	0.0286143	1.01866
GOTERM_BP_FAT	GO:0030522~intracellular receptor-mediated signaling pathway	7	1.28205	0.00126243	NCOA4, THRAP3, DNAJA1, KAT5, CALR, RBM14, CTNNB1	438	82	30044	5.85555	0.892699	0.0313844	2.11773
GOTERM_BP_FAT	GO:0051168~nuclear export	8	1.4652	0.00115534	NUP214, RPS15, LSG1, STRADA, NXF1, CALR, HSPA9, THOC1	438	110	30044	4.98863	0.870317	0.0314127	1.93974
GOTERM_BP_FAT	GO:0006446~regulation of translational initiation	6	1.0989	0.00121773	EIF4H, EIF3E, EIF4A2, EIF3K, ANKHD1-EIF4EBP3, EIF1, ANKHD1	438	55	30044	7.48294	0.88387	0.0316241	2.04347
GOTERM_BP_FAT	GO:0009890~negative regulation of biosynthetic process	24	4.3956	0.00144474	GTPBP4, BCLAF1, WDTC1, KLF10, ANKHD1-EIF4EBP3, ATR, DMAP1, ANKHD1, CALR, KAT5, CTNNB1, SCAP, KDM1A, RPS14, EIF3E, YWHAQ, EED, RFX3, MDM4, SUPT4H1, BAZ2A, AKIRIN2, C1D, NFX1, HNRNPAB	438	791	30044	2.08122	0.922285	0.0343907	2.42005
GOTERM_BP_FAT	GO:0042254~ribosome biogenesis	24	4.3956	0.00149412	UTP23, TBL3, GTPBP4, RRP1, SURF6, GTPBP10, RPL26, RPL24, RPS6, RPS7, UTP11L, IMP3, RPS19, NOP2, NOLC1, RPS16, FRG1, RPS14, RPS15, NOP58, RPL5, POP4, PES1, C1D	438	794	30044	2.07336	0.928788	0.0350741	2.50178
GOTERM_BP_FAT	GO:0010629~negative regulation of gene expression	22	4.0293	0.0016944	UTP3, BCLAF1, WDTC1, KLF10, DMAP1, KAT5, CALR, CTNNB1, KDM1A, CLP1, RPS14, SND1, YWHAQ, EED, RFX3, SUPT4H1, MDM4, BAZ2A, AKIRIN2, C1D, NFX1, HNRNPAB	438	704	30044	2.14355	0.95004	0.0391662	2.83261
GOTERM_CC_FAT	GO:0015935~small ribosomal subunit	17	3.11355	0.00199947	MRPL42, MRPS15, MRPS25, RPS9, RPS15A, RPS6, RPS7, RPS26, RPS27, RPS19, RPS16, RPS3A, RPS14, RPS15, RPS13, RPS11, UBA52	388	351	19334	2.41341	0.56942	0.0412559	2.77327
GOTERM_BP_FAT	GO:0043085~positive regulation of catalytic activity	19	3.47985	0.00185513	ANAPC5, RALBP1, CYCS, STRADA, CDC20, STAT1, CD74, CCNB1, PSMF1, PSMC4, PSMC3, PSMB3, PSMD3, PSME3, CAP1, GADD45B, PSMD7, DNAJA3, UBA52	438	568	30044	2.2945	0.962412	0.0422532	3.09736
GOTERM_MF_FAT	GO:0035258~steroid hormone receptor binding	5	0.915751	0.00121904	NCOA4, KAT5, CALR, PRPF6, CTNNB1	409	36	31201	10.5953	0.479935	0.0426505	1.75806
GOTERM_MF_FAT	GO:0008135~translation factor activity, nucleic acid binding	14	2.5641	0.00114464	TUFM, ABCF1, EEF1A1, DENR, GCN1L1, ETF1, EIF3D, EIF4A2, EIF3E, EIF4H, EIF4A1, EIF2S2, EIF3K, EIF1	409	365	31201	2.92604	0.458753	0.0429011	1.6516
GOTERM_BP_FAT	GO:0022618~ribonucleoprotein complex assembly	8	1.4652	0.00190917	CLP1, RPS14, RPS15, SNRPD1, RPL24, SNRPE, PRPF6, SF3A3	438	120	30044	4.57291	0.965841	0.042906	3.18622
GOTERM_BP_FAT	GO:0010558~negative regulation of macromolecule biosynthetic process	23	4.21245	0.00212625	GTPBP4, BCLAF1, WDTC1, KLF10, ANKHD1-EIF4EBP3, ATR, DMAP1, ANKHD1, CALR, KAT5, CTNNB1, KDM1A, RPS14, EIF3E, YWHAQ, EED, RFX3, MDM4, SUPT4H1, BAZ2A, AKIRIN2, C1D, NFX1, HNRNPAB	438	766	30044	2.0596	0.976741	0.0459255	3.54239
GOTERM_BP_FAT	GO:0031327~negative regulation of cellular biosynthetic process	23	4.21245	0.00207399	GTPBP4, BCLAF1, WDTC1, KLF10, ANKHD1-EIF4EBP3, ATR, DMAP1, ANKHD1, CALR, KAT5, CTNNB1, KDM1A, RPS14, EIF3E, YWHAQ, EED, RFX3, MDM4, SUPT4H1, BAZ2A, AKIRIN2, C1D, NFX1, HNRNPAB	438	764	30044	2.06499	0.974486	0.0459437	3.45676
GOTERM_MF_FAT	GO:0016563~transcription activator activity	17	3.11355	0.00144949	KAT5, USF1, JUNB, PRPF6, CTNNB1, TAF11, TCERG1, TAF12, MTF1, PSMC3, NCOA4, THRAP3, HNRNPD, MNT, CAND1, RBM14, TRIP11	409	518	31201	2.5036	0.540443	0.0474315	2.08717
GOTERM_MF_FAT	GO:0019899~enzyme binding	21	3.84615	0.00160026	ACTB, WDTC1, RALBP1, DIAPH1, POLG, AKAP8L, NFKBIA, UBQLN1, LATS1, USF1, CTNNB1, DUSP2, SP2, BTG1, RAPGEF6, RAD18, FAF1, GOLGA5, CDK5RAP1, KPNA2, DNAJA3	409	727	31201	2.20359	0.576172	0.0492421	2.30192
GM12878: Cluster NFY
Category	Term	Count	%	PValue	Genes	List Total	Pop Hits	Pop Total	Fold Enrichment	Bonferroni	Benjamini	FDR
GOTERM_BP_FAT	GO:0006350~transcription	84	19.8113	2.18575e-18	ZNF85, E2F3, RBM4, FOXK2, CNOT3, BBX, ZNF675, MED24, CNOT1, ZNF253, PTMA, ZNF776, ZNF738, ZNF775, HSF2, CGGBP1, ZNF680, HOMEZ, CREB3L2, ANP32A, ZNF443, ZNF107, ZNF574, USP16, MKL1, SERTAD1, ZNF493, ZNF100, ZNF44, ZNF506, ZNF92, ZNF91, SCAI, TLE4, ZNF141, ZNF8, ZNF687, ARNTL, MCM3, MXD1, MCM5, SUV420H2, ZNF138, ZNF718, ZNF195, ZNF789, BAZ1B, KHSRP, NFE2L1, ZNF431, SMARCA2, CAMTA1, ZNF430, ZNF273, …	326	2746	30044	2.81915	3.60212e-15	3.60212e-15	3.67303e-15
GOTERM_MF_FAT	GO:0003677~DNA binding	91	21.4623	2.57681e-17	ZNF85, E2F3, FOXK2, ZMAT2, BBX, ZNF675, ZNF253, FANCM, ZNF776, ZNF738, H2AFV, ZNF775, HSF2, CGGBP1, HIST1H2BI, ZNF680, HOMEZ, CREB3L2, ZNF443, ZNF107, H2AFX, ZNF574, ZNF724P, TOP2A, ZNF493, ZNF100, ZNF44, HIST1H1D, HIST1H1C, ZNF506, ZNF92, ZNF91, ZNF141, ZNF8, ZNF687, ARNTL, H2AFJ, MCM3, MXD1, ESCO2, MCM5, ZNF138, ZNF718, ZNF195, ZNF789, BAZ1B, ZNF691, NUCB2, KHSRP, NFE2L1, ZNF431, SMARCA2, HIST1…	307	3642	31201	2.5394	1.3889e-14	1.3889e-14	3.74989e-14
GOTERM_BP_FAT	GO:0045449~regulation of transcription	94	22.1698	8.10289e-15	ZNF85, E2F3, RBM4, FOXK2, CNOT3, BBX, ZNF675, MED24, CNOT1, ZNF253, NFATC2IP, ZNF776, ZNF738, ZNF775, HSF2, CGGBP1, ZNF680, HOMEZ, CREB3L2, ANP32A, ZNF443, ZNF107, CAT, ZNF574, MKL1, USP16, ZNF720, ZNF724P, SERTAD1, ZNF493, ZNF100, ZNF44, ZNF506, ZNF92, ZNF91, SCAI, TLE4, ZNF141, ZNF8, ZNF687, ARNTL, MCM3, MXD1, MCM5, SUV420H2, ZNF138, ZNF718, ZNF195, ZNF789, BAZ1B, KHSRP, NFE2L1, ZNF431, SMARCA2…	326	3778	30044	2.29301	1.33564e-11	6.67821e-12	1.36224e-11
GOTERM_BP_FAT	GO:0051276~chromosome organization	42	9.90566	2.72255e-14	RBM4, NAP1L4, CDCA8, H2AFV, HIST1H2BI, H2AFX, USP16, TOP2A, HIST1H1D, HIST1H1C, H2AFJ, DAPK3, SUV420H2, DCLRE1C, BAZ1B, ZWINT, SMARCA2, RNF20, HIST1H2AB, HMGB1, NEK2, CHD8, TSPYL2, HJURP, ACTL6A, CHD6, HIST1H2BB, HIST1H3J, HIST1H2BD, L3MBTL2, MSH2, DLGAP5, MSH5, HIST1H2BH, CDC23, CENPF, RPS6KA5, HDAC1, HIST1H3A, HIST1H3B, HIST1H3C, SETD8, KDM4A, HIST1H3F, HIST1H3G, HIST1H2AL, HIST1H3H, MPHOSPH8, …	326	930	30044	4.16204	4.48264e-11	1.49422e-11	4.57079e-11
GOTERM_BP_FAT	GO:0006325~chromatin organization	32	7.54717	5.3852e-11	HIST1H2AB, HMGB1, RBM4, NAP1L4, CHD8, TSPYL2, H2AFV, HJURP, HIST1H2BI, ACTL6A, H2AFX, CHD6, USP16, HIST1H2BB, HIST1H3J, HIST1H1D, HIST1H2BD, HIST1H1C, L3MBTL2, HIST1H2BH, H2AFJ, DAPK3, SUV420H2, RPS6KA5, BAZ1B, HDAC1, HIST1H3A, HIST1H3B, HIST1H3C, SETD8, KDM4A, HIST1H3F, HIST1H2AL, HIST1H3G, RNF20, SMARCA2, MPHOSPH8, HIST1H3H, HIST1H3I	326	707	30044	4.17129	8.87481e-08	2.2187e-08	9.04953e-08
GOTERM_BP_FAT	GO:0006333~chromatin assembly or disassembly	19	4.48113	1.36147e-10	HIST1H2AB, NAP1L4, CHD8, TSPYL2, H2AFV, HJURP, HIST1H2BI, H2AFX, CHD6, HIST1H3J, HIST1H2BB, HIST1H2BD, HIST1H1D, HIST1H1C, HIST1H2BH, H2AFJ, BAZ1B, HIST1H3A, HIST1H3B, HIST1H3C, HIST1H3F, HIST1H2AL, HIST1H3G, HIST1H3H, MPHOSPH8, HIST1H3I	326	237	30044	7.38832	2.2437e-07	4.48739e-08	2.28787e-07
GOTERM_BP_FAT	GO:0000279~M phase	30	7.07547	2.07298e-10	PRC1, NEK2, KATNB1, CEP164, CCNG1, SPC24, FAM83D, SPC25, CDCA8, INCENP, BUB1, H2AFX, USP16, ASPM, NUDC, CDC6, MSH5, DLGAP5, CCNF, TPX2, CENPF, CDC23, PMF1, MYH9, CDC25C, CDC25A, CCNB2, ZWINT, CKS2, SETD8	326	658	30044	4.2018	3.41627e-07	5.69378e-08	3.48352e-07
GOTERM_BP_FAT	GO:0006334~nucleosome assembly	15	3.53774	2.95121e-10	HIST1H2AB, HIST1H2BB, HIST1H3J, HIST1H1D, HIST1H2BD, HIST1H1C, HIST1H2BH, H2AFJ, NAP1L4, TSPYL2, H2AFV, HJURP, HIST1H2BI, HIST1H3A, HIST1H3B, HIST1H3C, H2AFX, HIST1H3F, HIST1H2AL, HIST1H3G, HIST1H3H, HIST1H3I	326	136	30044	10.1647	4.86359e-07	6.94799e-08	4.95934e-07
GOTERM_BP_FAT	GO:0031497~chromatin assembly	15	3.53774	7.59578e-10	HIST1H2AB, HIST1H2BB, HIST1H3J, HIST1H1D, HIST1H2BD, HIST1H1C, HIST1H2BH, H2AFJ, NAP1L4, TSPYL2, H2AFV, HJURP, HIST1H2BI, HIST1H3A, HIST1H3B, HIST1H3C, H2AFX, HIST1H3F, HIST1H2AL, HIST1H3G, HIST1H3H, HIST1H3I	326	146	30044	9.46844	1.25178e-06	1.39087e-07	1.27643e-06
GOTERM_BP_FAT	GO:0000280~nuclear division	25	5.89623	6.77517e-10	CDC6, NEK2, DLGAP5, CCNF, TPX2, KATNB1, CENPF, CDC23, CEP164, PMF1, CCNG1, CDC25C, CDC25A, SPC24, FAM83D, SPC25, CDCA8, CCNB2, ZWINT, INCENP, BUB1, SETD8, USP16, ASPM, NUDC	326	480	30044	4.79997	1.11655e-06	1.39568e-07	1.13853e-06
GOTERM_BP_FAT	GO:0007067~mitosis	25	5.89623	6.77517e-10	CDC6, NEK2, DLGAP5, CCNF, TPX2, KATNB1, CENPF, CDC23, CEP164, PMF1, CCNG1, CDC25C, CDC25A, SPC24, FAM83D, SPC25, CDCA8, CCNB2, ZWINT, INCENP, BUB1, SETD8, USP16, ASPM, NUDC	326	480	30044	4.79997	1.11655e-06	1.39568e-07	1.13853e-06
GOTERM_BP_FAT	GO:0022403~cell cycle phase	32	7.54717	9.95524e-10	PRC1, NEK2, KATNB1, CEP164, CCNG1, SPC24, FAM83D, SPC25, CDCA8, INCENP, BUB1, H2AFX, USP16, TCF3, ASPM, NUDC, CDC6, MSH5, DLGAP5, CCNF, TPX2, CENPF, CDC23, PMF1, MYH9, CDC25C, CDKN3, CDC25A, CCNB2, ZWINT, CKS2, SETD8	326	797	30044	3.70026	1.64062e-06	1.49148e-07	1.67292e-06
GOTERM_BP_FAT	GO:0034728~nucleosome organization	15	3.53774	9.94077e-10	HIST1H2AB, HIST1H2BB, HIST1H3J, HIST1H1D, HIST1H2BD, HIST1H1C, HIST1H2BH, H2AFJ, NAP1L4, TSPYL2, H2AFV, HJURP, HIST1H2BI, HIST1H3A, HIST1H3B, HIST1H3C, H2AFX, HIST1H3F, HIST1H2AL, HIST1H3G, HIST1H3H, HIST1H3I	326	149	30044	9.2778	1.63824e-06	1.63824e-07	1.67049e-06
GOTERM_BP_FAT	GO:0022402~cell cycle process	36	8.49057	1.47053e-09	PRC1, NEK2, STK11, KATNB1, CEP164, CCNG1, SPC24, FAM83D, SPC25, CDCA8, INCENP, BUB1, PSMD4, H2AFX, USP16, TCF3, ASPM, NUDC, CDC6, MSH2, MSH5, DLGAP5, CCNF, TPX2, CENPF, CDC23, PMF1, MYH9, CDKN3, CDC25C, CDC25A, CCNB2, ZWINT, CKS2, SETD8, ARAP1	326	1006	30044	3.29795	2.42343e-06	1.73102e-07	2.47114e-06
GOTERM_BP_FAT	GO:0048285~organelle fission	25	5.89623	1.33702e-09	CDC6, NEK2, DLGAP5, CCNF, TPX2, KATNB1, CENPF, CDC23, CEP164, PMF1, CCNG1, CDC25C, CDC25A, SPC24, FAM83D, SPC25, CDCA8, CCNB2, ZWINT, INCENP, BUB1, SETD8, USP16, ASPM, NUDC	326	497	30044	4.63579	2.20341e-06	1.83618e-07	2.24679e-06
GOTERM_BP_FAT	GO:0000087~M phase of mitotic cell cycle	25	5.89623	1.44853e-09	CDC6, NEK2, DLGAP5, CCNF, TPX2, KATNB1, CENPF, CDC23, CEP164, PMF1, CCNG1, CDC25C, CDC25A, SPC24, FAM83D, SPC25, CDCA8, CCNB2, ZWINT, INCENP, BUB1, SETD8, USP16, ASPM, NUDC	326	499	30044	4.61721	2.38717e-06	1.83629e-07	2.43417e-06
GOTERM_BP_FAT	GO:0065004~protein-DNA complex assembly	16	3.77358	1.81581e-09	HIST1H2AB, HIST1H2BB, HIST1H3J, HIST1H1D, HIST1H2BD, HIST1H1C, HIST1H2BH, CENPF, H2AFJ, NAP1L4, TSPYL2, H2AFV, HJURP, HIST1H2BI, HIST1H3A, HIST1H3B, HIST1H3C, H2AFX, HIST1H3F, HIST1H2AL, HIST1H3G, HIST1H3H, HIST1H3I	326	184	30044	8.01387	2.99245e-06	1.99497e-07	3.05137e-06
GOTERM_BP_FAT	GO:0006323~DNA packaging	16	3.77358	2.62756e-09	HIST1H2AB, HIST1H2BB, HIST1H3J, HIST1H1D, HIST1H2BD, HIST1H1C, HIST1H2BH, H2AFJ, NAP1L4, TSPYL2, H2AFV, HJURP, HIST1H2BI, HIST1H3A, HIST1H3B, HIST1H3C, H2AFX, HIST1H3F, HIST1H2AL, HIST1H3G, TOP2A, HIST1H3H, HIST1H3I	326	189	30044	7.80186	4.33021e-06	2.70639e-07	4.41547e-06
GOTERM_BP_FAT	GO:0051726~regulation of cell cycle	25	5.89623	4.69391e-09	CDC6, XPO1, MAEA, MSH2, NEK2, DLGAP5, CENPF, CDC23, BRIP1, INTS3, CCNG1, CDC25C, CDKN3, CDC25A, PIN1, TSPYL2, HDAC1, ZWINT, CKS2, BUB1, RHOB, H2AFX, TCF3, SERTAD1, ERCC2	326	530	30044	4.34715	7.73553e-06	4.55033e-07	7.88785e-06
GOTERM_BP_FAT	GO:0007049~cell cycle	44	10.3774	5.99586e-09	E2F3, MAEA, PRC1, NEK2, STK11, KATNB1, CEP164, CCNG1, PIN1, SPC24, FAM83D, SPC25, CDCA8, TSPYL2, HJURP, INCENP, BUB1, PSMD4, H2AFX, USP16, TCF3, NUDC, ASPM, CDC6, MSH2, MSH5, DLGAP5, CCNF, TPX2, CENPF, CDC23, PMF1, MYH9, CDKN3, CDC25C, MCM3, CDC25A, ESCO2, CCNB2, ZWINT, CKS2, SETD8, MPHOSPH8, ARAP1	326	1499	30044	2.70515	9.88112e-06	5.48954e-07	1.00757e-05
GOTERM_BP_FAT	GO:0051301~cell division	29	6.83962	7.57155e-09	MAEA, PRC1, NEK2, KATNB1, CEP164, CCNG1, SPC24, FAM83D, SPC25, CDCA8, INCENP, BUB1, USP16, ASPM, NUDC, ERCC2, CDC6, CCNF, CENPF, CDC23, PMF1, MYH9, CDC25C, CDC25A, MCM5, CCNB2, ZWINT, CKS2, SETD8	326	724	30044	3.69147	1.24778e-05	6.56732e-07	1.27236e-05
GOTERM_BP_FAT	GO:0006355~regulation of transcription, DNA-dependent	58	13.6792	1.80574e-08	ZNF85, E2F3, FOXK2, RBM4, MED24, ZNF675, ZNF253, NFATC2IP, ZNF776, ZNF738, HSF2, ZNF680, HOMEZ, CREB3L2, ZNF443, ZNF720, USP16, ZNF724P, ZNF493, ZNF100, ZNF44, ZNF506, ZNF92, ZNF91, ZNF141, ZNF8, ARNTL, ZNF138, ZNF718, ZNF789, ZNF195, NFE2L1, ZNF431, RNF20, SMARCA2, HMGB1, ZNF430, ZNF273, SOX4, ZNF367, NFYB, SRF, CHD8, GATAD2A, GATAD2B, CHD6, ETV5, TCF3, ZNF267, ERCC2, RFX5, BRIP1, TFCP2, RPS6KA5…	326	2413	30044	2.21519	2.97582e-05	1.41708e-06	3.03445e-05
GOTERM_BP_FAT	GO:0000278~mitotic cell cycle	29	6.83962	1.73854e-08	PRC1, NEK2, KATNB1, CEP164, CCNG1, SPC24, FAM83D, SPC25, CDCA8, INCENP, BUB1, PSMD4, USP16, TCF3, ASPM, NUDC, CDC6, DLGAP5, CCNF, TPX2, CENPF, CDC23, PMF1, CDC25C, CDKN3, CDC25A, CCNB2, ZWINT, SETD8	326	753	30044	3.5493	2.86507e-05	1.43255e-06	2.92151e-05
GOTERM_CC_FAT	GO:0005694~chromosome	38	8.96226	5.14425e-09	HIST1H2AB, HMGB1, XPO1, NEK2, CEP164, SPC24, SPC25, CHD8, CDCA8, H2AFV, HJURP, INCENP, HIST1H2BI, BUB1, H2AFX, CHD6, TOP2A, HIST1H3J, HIST1H2BB, CENPM, HIST1H1D, HIST1H2BD, HIST1H1C, MSH5, PIF1, HIST1H2BH, CENPF, H2AFJ, PMF1, MCM3, SUV420H2, HDAC1, BAZ1B, ZWINT, HIST1H3A, HIST1H3B, HIST1H3C, SETD8, HIST1H3F, HIST1H2AL, HIST1H3G, RNF20, MPHOSPH8, HIST1H3H, HIST1H3I	262	942	19334	2.97682	1.89308e-06	1.89308e-06	7.08812e-06
GOTERM_BP_FAT	GO:0051252~regulation of RNA metabolic process	58	13.6792	3.91983e-08	ZNF85, E2F3, FOXK2, RBM4, MED24, ZNF675, ZNF253, NFATC2IP, ZNF776, ZNF738, HSF2, ZNF680, HOMEZ, CREB3L2, ZNF443, ZNF720, USP16, ZNF724P, ZNF493, ZNF100, ZNF44, ZNF506, ZNF92, ZNF91, ZNF141, ZNF8, ARNTL, ZNF138, ZNF718, ZNF789, ZNF195, NFE2L1, ZNF431, RNF20, SMARCA2, HMGB1, ZNF430, ZNF273, SOX4, ZNF367, NFYB, SRF, CHD8, GATAD2A, GATAD2B, CHD6, ETV5, TCF3, ZNF267, ERCC2, RFX5, BRIP1, TFCP2, RPS6KA5…	326	2467	30044	2.1667	6.45968e-05	2.93631e-06	6.58706e-05
GOTERM_CC_FAT	GO:0000786~nucleosome	12	2.83019	2.8109e-08	HIST1H2AB, HIST1H2BB, HIST1H3J, HIST1H2BD, HIST1H1D, HIST1H1C, HIST1H2BH, H2AFJ, H2AFV, HIST1H2BI, HIST1H3A, HIST1H3B, HIST1H3C, H2AFX, HIST1H3F, HIST1H2AL, HIST1H3G, HIST1H3H, HIST1H3I	262	88	19334	10.0628	1.0344e-05	5.17204e-06	3.87306e-05
GOTERM_CC_FAT	GO:0044427~chromosomal part	32	7.54717	6.22236e-08	HIST1H2AB, XPO1, SPC24, SPC25, CHD8, CDCA8, H2AFV, HJURP, HIST1H2BI, INCENP, BUB1, H2AFX, CHD6, HIST1H2BB, HIST1H3J, CENPM, HIST1H1D, HIST1H2BD, HIST1H1C, MSH5, PIF1, HIST1H2BH, CENPF, H2AFJ, PMF1, MCM3, SUV420H2, BAZ1B, HDAC1, ZWINT, HIST1H3A, HIST1H3B, HIST1H3C, HIST1H3F, HIST1H2AL, HIST1H3G, MPHOSPH8, HIST1H3H, HIST1H3I	262	772	19334	3.05881	2.2898e-05	7.63273e-06	8.57361e-05
GOTERM_CC_FAT	GO:0042611~MHC protein complex	8	1.88679	2.2078e-06	HLA-L, HLA-A, HLA-C, HLA-DPA1, HLA-B, HLA-DPB1, HLA-E, HLA-DMA, HLA-DQA1	262	45	19334	13.1189	0.000812143	0.000135403	0.00304203
GOTERM_CC_FAT	GO:0032993~protein-DNA complex	13	3.06604	1.74562e-06	HIST1H2AB, HIST1H2BB, HIST1H3J, HIST1H2BD, HIST1H1D, HIST1H1C, HIST1H2BH, H2AFJ, MCM3, H2AFV, HIST1H2BI, HIST1H3A, HIST1H3B, HIST1H3C, H2AFX, HIST1H3F, HIST1H2AL, HIST1H3G, HIST1H3H, HIST1H3I	262	159	19334	6.03346	0.000642182	0.000160584	0.00240521
GOTERM_BP_FAT	GO:0065003~macromolecular complex assembly	32	7.54717	2.61458e-06	HIST1H2AB, XPO1, E2F3, MED24, NAP1L4, HLA-DMA, TSPYL2, H2AFV, HJURP, HIST1H2BI, NDUFS8, H2AFX, CAT, USP16, DCTPP1, ERCC2, HIST1H3J, HIST1H2BB, HIST1H1D, HIST1H2BD, HIST1H1C, HIST1H2BH, CENPF, H2AFJ, JUP, CTH, MED30, VCP, HIST1H3A, HIST1H3B, HIST1H3C, ATPIF1, HIST1H3F, SNRPF, HIST1H2AL, HIST1H3G, EIF2AK3, HIST1H3H, HIST1H3I	326	1136	30044	2.59604	0.00429956	0.000187323	0.00439356
GOTERM_CC_FAT	GO:0000793~condensed chromosome	14	3.30189	6.50692e-06	HMGB1, CENPM, NEK2, MSH5, CENPF, PMF1, SUV420H2, SPC24, SPC25, BAZ1B, HJURP, INCENP, ZWINT, BUB1	262	212	19334	4.87318	0.00239169	0.000266026	0.00896533
GOTERM_CC_FAT	GO:0000785~chromatin	19	4.48113	7.63124e-06	HIST1H2AB, CHD8, H2AFV, INCENP, HIST1H2BI, H2AFX, CHD6, HIST1H3J, HIST1H2BB, HIST1H2BD, HIST1H1D, HIST1H1C, HIST1H2BH, CENPF, H2AFJ, HDAC1, BAZ1B, HIST1H3A, HIST1H3B, HIST1H3C, HIST1H3F, HIST1H2AL, HIST1H3G, HIST1H3H, MPHOSPH8, HIST1H3I	262	395	19334	3.54958	0.00280437	0.000280791	0.0105144
GOTERM_MF_FAT	GO:0032395~MHC class II receptor activity	5	1.17925	1.81854e-06	HLA-C, HLA-DPA1, HLA-B, HLA-DPB1, HLA-DMA, HLA-DQA1	307	10	31201	50.816	0.000979714	0.000326678	0.00264639
GOTERM_MF_FAT	GO:0030528~transcription regulator activity	48	11.3208	1.66999e-06	ZNF85, CAMTA1, E2F3, RBM4, FOXK2, CNOT3, ZNF675, SOX4, ZNF367, MED24, NFYB, ZNF253, SRF, CHD8, HSF2, HOMEZ, CREB3L2, GATAD2A, GATAD2B, GTF3C5, MKL1, USP16, TCF3, ETV5, SERTAD1, ERCC2, L3MBTL2, RFX5, ZNF92, ZNF91, SCAI, ZNF141, TFCP2, ARNTL, PMF1, KIAA2018, MXD1, ZNF138, MED30, ILF2, HDAC1, HOXB7, BAZ1B, NFE2L1, SETD8, KDM4A, SMARCA2, RNF20	307	2317	31201	2.10545	0.000899718	0.00044996	0.00243021
GOTERM_MF_FAT	GO:0008134~transcription factor binding	22	5.18868	4.21032e-06	ZNF85, HMGB1, L3MBTL2, MSH5, RBM4, SCAI, CENPF, MED24, PMF1, ARNTL, MXD1, SRF, MED30, HDAC1, HSF2, NFE2L1, SETD8, USP16, MKL1, TCF3, SMARCA2, RNF20	307	678	31201	3.29779	0.00226679	0.000567181	0.00612687
GOTERM_BP_FAT	GO:0043933~macromolecular complex subunit organization	32	7.54717	9.39539e-06	HIST1H2AB, XPO1, E2F3, MED24, NAP1L4, HLA-DMA, TSPYL2, H2AFV, HJURP, HIST1H2BI, NDUFS8, H2AFX, CAT, USP16, DCTPP1, ERCC2, HIST1H3J, HIST1H2BB, HIST1H1D, HIST1H2BD, HIST1H1C, HIST1H2BH, CENPF, H2AFJ, JUP, CTH, MED30, VCP, HIST1H3A, HIST1H3B, HIST1H3C, ATPIF1, HIST1H3F, SNRPF, HIST1H2AL, HIST1H3G, EIF2AK3, HIST1H3H, HIST1H3I	326	1211	30044	2.43526	0.0153644	0.000644945	0.0157873
GOTERM_BP_FAT	GO:0019882~antigen processing and presentation	9	2.12264	1.35035e-05	HLA-L, HLA-A, ERAP1, HLA-C, HLA-DPA1, HLA-B, HLA-DPB1, HLA-E, HLA-DMA, HLA-DQA1	326	100	30044	8.29436	0.0220082	0.000889762	0.0226895
GOTERM_CC_FAT	GO:0000775~chromosome, centromeric region	13	3.06604	0.000103378	XPO1, CENPM, CENPF, PMF1, SUV420H2, SPC24, SPC25, CDCA8, BAZ1B, HJURP, INCENP, ZWINT, BUB1	262	239	19334	4.01389	0.0373305	0.00345267	0.142348
GOTERM_CC_FAT	GO:0005819~spindle	15	3.53774	0.000173506	FAM83D, KIF14, CDC6, CDCA8, MAEA, PRC1, NEK2, DLGAP5, INCENP, TPX2, BUB1, KATNB1, CENPF, MYH9, ASPM	262	331	19334	3.34413	0.0618597	0.00455074	0.238804
GOTERM_BP_FAT	GO:0000079~regulation of cyclin-dependent protein kinase activity	7	1.65094	7.38975e-05	CDC6, CKS2, CDKN3, CDC25C, CCNG1, SERTAD1, CDC25A	326	65	30044	9.92487	0.114664	0.00467318	0.124108
GOTERM_MF_FAT	GO:0003712~transcription cofactor activity	15	3.53774	4.47035e-05	ZNF85, L3MBTL2, RBM4, SCAI, MED24, PMF1, MXD1, MED30, HSF2, NFE2L1, SETD8, USP16, MKL1, SMARCA2, RNF20	307	398	31201	3.83035	0.0238078	0.00480755	0.0650348
GOTERM_CC_FAT	GO:0000267~cell fraction	30	7.07547	0.000201475	RAB3A, MAEA, HMGCR, HMGCS1, CTNND1, AKAP13, GIPC1, CYTH2, PGP, GOT1, TPP1, PXMP4, RHOB, GLO1, PRKACA, DDOST, EBP, ABCB8, TOMM40, NCKAP1L, CYB5A, HLA-C, HLA-B, CYB5B, JUP, CCNB2, VCP, ARAF, MTOR, ASNA1, VAMP1	262	1048	19334	2.11242	0.0714677	0.00493114	0.277249
GOTERM_MF_FAT	GO:0042802~identical protein binding	22	5.18868	5.58154e-05	GGCT, HMGCR, MSH2, CENPF, GIPC1, C14ORF166, OXSR1, BCL2L1, MYH9, SRF, MED30, HDAC1, HSF2, FYN, ATPIF1, CAT, TCF3, TOP2A, EIF2AK3, POC5, DCTPP1, FTL	307	808	31201	2.76721	0.0296373	0.00500168	0.0811943
GOTERM_CC_FAT	GO:0044432~endoplasmic reticulum part	19	4.48113	0.000247288	RTN4, ARL6IP1, FKBP8, SPTLC2, HMGCR, RRBP1, PDIA4, HLA-DMA, OS9, CALU, SDF2L1, DHCR7, FKBP14, ERAP1, DOLPP1, DDOST, EIF2AK3, SRP9, RCN2	262	517	19334	2.71196	0.0869943	0.00533941	0.340193
GOTERM_BP_FAT	GO:0051640~organelle localization	10	2.35849	0.000104437	STX5, KIF1B, GBF1, DLGAP5, COPZ1, CENPF, CDC23, MYH9, NUDC, ASPM	326	170	30044	5.42115	0.158123	0.00635461	0.175356
GOTERM_BP_FAT	GO:0051656~establishment of organelle localization	9	2.12264	0.000115979	STX5, KIF1B, GBF1, DLGAP5, COPZ1, CENPF, CDC23, MYH9, NUDC	326	135	30044	6.14397	0.173987	0.00680337	0.194718
GOTERM_BP_FAT	GO:0034622~cellular macromolecular complex assembly	19	4.48113	0.000123638	HIST1H2AB, XPO1, NAP1L4, TSPYL2, H2AFV, HJURP, HIST1H2BI, NDUFS8, H2AFX, HIST1H3J, HIST1H2BB, HIST1H2BD, HIST1H1D, HIST1H1C, HIST1H2BH, CENPF, H2AFJ, HIST1H3A, HIST1H3B, HIST1H3C, SNRPF, HIST1H3F, HIST1H2AL, HIST1H3G, HIST1H3H, HIST1H3I	326	606	30044	2.88949	0.184348	0.00700183	0.207563
GOTERM_BP_FAT	GO:0007059~chromosome segregation	10	2.35849	0.000135899	SPC25, NEK2, HJURP, ZWINT, DLGAP5, INCENP, CENPF, CDC23, PMF1, TOP2A	326	176	30044	5.23634	0.200667	0.0074381	0.228126
GOTERM_BP_FAT	GO:0033043~regulation of organelle organization	14	3.30189	0.000147102	RAB3A, XPO1, NF2, NEK2, DLGAP5, PIF1, KATNB1, CENPF, CDC23, CDC25C, PIN1, BUB1, MTOR, ARAP1	326	355	30044	3.63446	0.215291	0.00779021	0.24691
GOTERM_CC_FAT	GO:0000779~condensed chromosome, centromeric region	9	2.12264	0.000410448	SUV420H2, SPC24, SPC25, CENPM, HJURP, ZWINT, BUB1, CENPF, PMF1	262	131	19334	5.06981	0.140217	0.00835797	0.564064
GOTERM_BP_FAT	GO:0016568~chromatin modification	17	4.00943	0.000211385	L3MBTL2, RBM4, DAPK3, SUV420H2, RPS6KA5, CHD8, TSPYL2, BAZ1B, HDAC1, HJURP, SETD8, ACTL6A, KDM4A, CHD6, USP16, SMARCA2, RNF20	326	523	30044	2.99562	0.294183	0.0108284	0.354628
GOTERM_BP_FAT	GO:0051783~regulation of nuclear division	7	1.65094	0.000219119	NEK2, DLGAP5, BUB1, CENPF, CDC23, CDC25C, PIN1	326	79	30044	8.16603	0.303124	0.0108842	0.36758
GOTERM_BP_FAT	GO:0007088~regulation of mitosis	7	1.65094	0.000219119	NEK2, DLGAP5, BUB1, CENPF, CDC23, CDC25C, PIN1	326	79	30044	8.16603	0.303124	0.0108842	0.36758
GOTERM_BP_FAT	GO:0000075~cell cycle checkpoint	9	2.12264	0.000286381	CDC6, MSH2, ZWINT, BUB1, CENPF, BRIP1, H2AFX, INTS3, ERCC2	326	154	30044	5.38595	0.376261	0.0137871	0.480159
GOTERM_CC_FAT	GO:0005626~insoluble fraction	24	5.66038	0.00074998	RAB3A, MAEA, HMGCR, CTNND1, AKAP13, GIPC1, CYTH2, PGP, PXMP4, RHOB, PRKACA, DDOST, EBP, ABCB8, NCKAP1L, TOMM40, HLA-C, CYB5A, HLA-B, CYB5B, JUP, CCNB2, VCP, ARAF, VAMP1	262	818	19334	2.1651	0.24126	0.0144263	1.02844
GOTERM_CC_FAT	GO:0005624~membrane fraction	23	5.42453	0.000825921	EBP, RAB3A, MAEA, ABCB8, HMGCR, TOMM40, AKAP13, NCKAP1L, CTNND1, CYB5A, CYTH2, GIPC1, HLA-C, HLA-B, CYB5B, JUP, PGP, CCNB2, VCP, PXMP4, RHOB, PRKACA, VAMP1, DDOST	262	772	19334	2.19852	0.262187	0.0150882	1.13203
GOTERM_CC_FAT	GO:0000777~condensed chromosome kinetochore	8	1.88679	0.00105935	SPC24, SPC25, CENPM, HJURP, ZWINT, BUB1, CENPF, PMF1	262	117	19334	5.04574	0.322975	0.0175732	1.44981
GOTERM_CC_FAT	GO:0000776~kinetochore	9	2.12264	0.0010463	SPC24, SPC25, XPO1, CENPM, HJURP, ZWINT, BUB1, CENPF, PMF1	262	151	19334	4.39831	0.319713	0.0181775	1.43207
GOTERM_MF_FAT	GO:0042393~histone binding	7	1.65094	0.000315889	CHD8, BAZ1B, L3MBTL2, HJURP, H2AFX, USP16, RNF20	307	93	31201	7.64971	0.156581	0.0210614	0.458712
GOTERM_BP_FAT	GO:0006338~chromatin remodeling	7	1.65094	0.000471566	CHD8, BAZ1B, HDAC1, HJURP, ACTL6A, CHD6, SMARCA2	326	91	30044	7.08919	0.540366	0.0219644	0.789494
GOTERM_CC_FAT	GO:0005730~nucleolus	25	5.89623	0.00139227	HMGB1, STX5, XPO1, NF2, ZNF506, NEK2, RBM4, TPX2, ZNF687, MCM3, SRF, RCL1, CDCA8, TSPYL2, DGCR8, ILF2, VCP, HJURP, ZNF680, GATAD2A, GATAD2B, KDM4A, ASNA1, RNF20, TOP2A	262	910	19334	2.0273	0.401132	0.0220453	1.9014
GOTERM_CC_FAT	GO:0015630~microtubule cytoskeleton	25	5.89623	0.00160016	MAEA, PRC1, NEK2, KATNB1, C14ORF166, CEP164, FAM83D, CDCA8, INCENP, BUB1, TOP2A, NUDC, ASPM, KIF14, CDC6, CEP192, DLGAP5, TPX2, KIF18B, CENPF, MYH9, MCM3, CEP152, KIF1B, CCNB2	262	919	19334	2.00745	0.445301	0.0242564	2.18241
GOTERM_CC_FAT	GO:0042613~MHC class II protein complex	4	0.943396	0.00170791	HLA-DPA1, HLA-DPB1, HLA-DMA, HLA-DQA1	262	18	19334	16.3986	0.466901	0.024848	2.32777
GOTERM_BP_FAT	GO:0034621~cellular macromolecular complex subunit organization	19	4.48113	0.000624122	HIST1H2AB, XPO1, NAP1L4, TSPYL2, H2AFV, HJURP, HIST1H2BI, NDUFS8, H2AFX, HIST1H3J, HIST1H2BB, HIST1H2BD, HIST1H1D, HIST1H1C, HIST1H2BH, CENPF, H2AFJ, HIST1H3A, HIST1H3B, HIST1H3C, SNRPF, HIST1H3F, HIST1H2AL, HIST1H3G, HIST1H3H, HIST1H3I	326	694	30044	2.5231	0.642591	0.0281753	1.04364
GOTERM_MF_FAT	GO:0016563~transcription activator activity	15	3.53774	0.000661774	E2F3, RBM4, MED24, PMF1, CHD8, MED30, HDAC1, HSF2, USP16, MKL1, TCF3, SMARCA2, RNF20, SERTAD1, ERCC2	307	518	31201	2.94301	0.300098	0.0319172	0.958736
GOTERM_MF_FAT	GO:0032393~MHC class I receptor activity	3	0.707547	0.000940186	HLA-A, HLA-C, HLA-B, HLA-E	307	5	31201	60.9792	0.397699	0.0413698	1.35952
GOTERM_CC_FAT	GO:0000922~spindle pole	7	1.65094	0.00301919	NEK2, DLGAP5, BUB1, KATNB1, TPX2, CENPF, ASPM	262	105	19334	4.91959	0.671344	0.0418949	4.08075
GOTERM_BP_FAT	GO:0000080~G1 phase of mitotic cell cycle	4	0.943396	0.0010687	CDC6, CDC23, CDC25C, TCF3	326	19	30044	19.402	0.828327	0.045314	1.78081
GOTERM_BP_FAT	GO:0008283~cell proliferation	15	3.53774	0.00104482	STIL, NF2, FYN, DLGAP5, NUMB, TPX2, BUB1, CKS2, CENPF, MXD1, CDC25C, ASPM, CDC25A, NUDC, ERCC2	326	492	30044	2.80974	0.821428	0.0454939	1.74134
GOTERM_BP_FAT	GO:0051338~regulation of transferase activity	14	3.30189	0.00120028	CDC6, TSPYL2, NF2, HMGCR, PIF1, CKS2, ZNF675, PRKACA, MTOR, CDKN3, CDC25C, CCNG1, CDC25A, SERTAD1	326	444	30044	2.90593	0.861827	0.0494837	1.99799
GM12878: Cluster USF
Category	Term	Count	%	PValue	Genes	List Total	Pop Hits	Pop Total	Fold Enrichment	Bonferroni	Benjamini	FDR
GOTERM_BP_FAT	GO:0006350~transcription	70	16.9082	1.95441e-11	BMI1, E2F1, GTF3A, E2F3, FOXK1, ZNF81, E2F6, RBM15B, TCEAL8, CTCF, ZNF202, RORA, CBX6, PCGF2, LBH, MED28, HOXC4, ATF6B, RARA, CCAR1, BATF3, KHDRBS1, ZNF93, ELP3, EGR2, POLR1D, ZNF507, RELB, TLE3, ZNF814, MCM2, CDK7, ZBTB24, PURA, PRDM4, PIAS4, BPTF, TIMELESS, NAB2, PIAS2, LIN54, LRPPRC, SBNO2, ELK1, TADA1, ATF1, ZNF512, ZNF324, TCF25, ASXL2, KLF6, NRBF2, KLF12, SUB1, KLF16, POLR3A, USF2, RLF, HDA…	324	2746	30044	2.3638	3.83454e-08	3.83454e-08	3.35272e-08
GOTERM_BP_FAT	GO:0010629~negative regulation of gene expression	32	7.72947	4.14057e-11	E2F1, SBNO2, MTDH, FOXK1, E2F6, RBM15B, ZNF202, CTCF, CBFA2T2, PCGF2, PBXIP1, WWP2, TNRC6B, TCF25, KHDRBS1, KLF12, YWHAB, PURA, GPS2, HDAC5, HDAC4, HOXB4, TIMELESS, BPTF, PIAS4, NAB2, MLX, BAX, BNIP3L, NFIC, SCMH1, ADAR	324	704	30044	4.21493	8.12379e-08	4.06189e-08	7.10301e-08
GOTERM_BP_FAT	GO:0045449~regulation of transcription	84	20.2899	1.00622e-10	E2F1, BMI1, GTF3A, E2F3, HMGN2, ZNF81, FOXK1, E2F6, RBM15B, SNIP1, ZNF202, CTCF, TCEAL8, RORA, CBFA2T2, CBX6, PCGF2, LBH, PBXIP1, MED28, HMOX1, HOXC4, ATF6B, RARA, CCAR1, BATF3, KHDRBS1, ELP3, ZNF93, EGR2, ZNF507, RELB, TLE6, TLE3, ZNF814, MCM2, CDK7, ZBTB24, PURA, JMY, PRDM4, TIMELESS, BPTF, POGK, PIAS4, NAB2, PIAS2, TGFBRAP1, LIN54, LRPPRC, SBNO2, MTDH, ADORA2A, ELK1, TADA1, ATF1, ZNF512, ZNF32…	324	3778	30044	2.06172	1.9742e-07	6.58068e-08	1.72614e-07
GOTERM_MF_FAT	GO:0030528~transcription regulator activity	54	13.0435	1.96457e-09	HMGN1, E2F1, GTF3A, E2F3, FOXK1, ZNF81, E2F6, CTCF, ZNF202, RORA, CBFA2T2, PCGF2, PBXIP1, HOXC4, ATF6B, RARA, KHDRBS1, BATF3, ZNF93, ELP3, EGR2, RELB, CDK7, JMY, PURA, PIAS4, BPTF, PRDM4, NAB2, PIAS2, SBNO2, ELK1, TADA1, ATF1, AATF, TCF25, KLF6, KLF12, SUB1, KLF16, YWHAB, BRCA2, TRIM25, USF2, GPS2, RLF, HDAC5, HDAC4, HOXB4, ADNP2, MLX, SUPT16H, SCMH1, NFIC	297	2317	31201	2.44839	1.05694e-06	1.05694e-06	2.85819e-06
GOTERM_MF_FAT	GO:0008134~transcription factor binding	26	6.28019	9.5969e-09	E2F1, MTDH, E2F6, CTCF, TADA1, CBFA2T2, DIP2B, PBXIP1, RARA, BATF3, KLF12, SUB1, RELB, YWHAB, CDK7, USF2, PURA, JMY, GPS2, HDAC5, HDAC4, PIAS4, BPTF, NAB2, MLX, PIAS2	297	678	31201	4.02861	5.16312e-06	1.72104e-06	1.39622e-05
GOTERM_MF_FAT	GO:0003714~transcription corepressor activity	13	3.1401	6.40178e-09	E2F1, BATF3, HDAC5, PBXIP1, KLF12, PIAS4, E2F6, NAB2, RELB, YWHAB, CTCF, CBFA2T2, GPS2	297	134	31201	10.1918	3.44415e-06	1.72208e-06	9.31374e-06
GOTERM_BP_FAT	GO:0016481~negative regulation of transcription	27	6.52174	4.84799e-09	E2F1, SBNO2, MTDH, FOXK1, E2F6, RBM15B, ZNF202, CTCF, CBFA2T2, PCGF2, PBXIP1, TCF25, KHDRBS1, KLF12, YWHAB, PURA, GPS2, HDAC5, HOXB4, HDAC4, TIMELESS, BPTF, PIAS4, NAB2, MLX, NFIC, SCMH1	324	622	30044	4.02519	9.51171e-06	2.37793e-06	8.31657e-06
GOTERM_BP_FAT	GO:0010605~negative regulation of macromolecule metabolic process	35	8.45411	6.69735e-09	E2F1, SBNO2, MTDH, FOXK1, E2F6, RBM15B, ZNF202, CTCF, CBFA2T2, PCGF2, SET, PBXIP1, WWP2, AATF, TNRC6B, TCF25, KHDRBS1, KLF12, YWHAB, BRCA2, GPS2, PURA, HDAC5, HDAC4, HOXB4, BPTF, TIMELESS, PIAS4, NAB2, MLX, BAX, BNIP3L, NFIC, SCMH1, ADAR	324	1022	30044	3.17563	1.31401e-05	2.62804e-06	1.14891e-05
GOTERM_MF_FAT	GO:0016564~transcription repressor activity	19	4.58937	2.01305e-08	KHDRBS1, E2F1, BATF3, SBNO2, FOXK1, KLF12, E2F6, RELB, YWHAB, CTCF, CBFA2T2, GPS2, HDAC5, HDAC4, HOXB4, PBXIP1, PIAS4, NAB2, SCMH1	297	370	31201	5.39466	1.08302e-05	2.70755e-06	2.92872e-05
GOTERM_BP_FAT	GO:0045934~negative regulation of nucleobase, nucleoside, nucleotide and nucleic acid metabolic process	28	6.76329	1.48537e-08	E2F1, SBNO2, MTDH, FOXK1, E2F6, RBM15B, ZNF202, CTCF, CBFA2T2, PCGF2, PBXIP1, TCF25, KHDRBS1, KLF12, YWHAB, BRCA2, PURA, GPS2, HDAC5, HDAC4, HOXB4, TIMELESS, BPTF, PIAS4, NAB2, MLX, NFIC, SCMH1	324	704	30044	3.68806	2.91426e-05	4.85716e-06	2.54812e-05
GOTERM_BP_FAT	GO:0051172~negative regulation of nitrogen compound metabolic process	28	6.76329	1.48537e-08	E2F1, SBNO2, MTDH, FOXK1, E2F6, RBM15B, ZNF202, CTCF, CBFA2T2, PCGF2, PBXIP1, TCF25, KHDRBS1, KLF12, YWHAB, BRCA2, PURA, GPS2, HDAC5, HDAC4, HOXB4, TIMELESS, BPTF, PIAS4, NAB2, MLX, NFIC, SCMH1	324	704	30044	3.68806	2.91426e-05	4.85716e-06	2.54812e-05
GOTERM_BP_FAT	GO:0010558~negative regulation of macromolecule biosynthetic process	29	7.00483	2.20951e-08	E2F1, SBNO2, MTDH, FOXK1, E2F6, RBM15B, ZNF202, CTCF, CBFA2T2, PCGF2, PBXIP1, AATF, TCF25, KHDRBS1, KLF12, YWHAB, BRCA2, PURA, GPS2, HDAC5, HDAC4, HOXB4, TIMELESS, BPTF, PIAS4, NAB2, MLX, NFIC, SCMH1	324	766	30044	3.51061	4.33496e-05	5.4188e-06	3.79034e-05
GOTERM_BP_FAT	GO:0031327~negative regulation of cellular biosynthetic process	29	7.00483	2.08481e-08	E2F1, SBNO2, MTDH, FOXK1, E2F6, RBM15B, ZNF202, CTCF, CBFA2T2, PCGF2, PBXIP1, AATF, TCF25, KHDRBS1, KLF12, YWHAB, BRCA2, PURA, GPS2, HDAC5, HDAC4, HOXB4, TIMELESS, BPTF, PIAS4, NAB2, MLX, NFIC, SCMH1	324	764	30044	3.5198	4.09031e-05	5.8434e-06	3.57642e-05
GOTERM_MF_FAT	GO:0003712~transcription cofactor activity	19	4.58937	6.05925e-08	E2F1, BATF3, KLF12, E2F6, SUB1, RELB, YWHAB, CTCF, TADA1, CDK7, CBFA2T2, JMY, GPS2, HDAC5, PBXIP1, PIAS4, NAB2, RARA, PIAS2	297	398	31201	5.01513	3.25982e-05	6.51973e-06	8.81541e-05
GOTERM_BP_FAT	GO:0009890~negative regulation of biosynthetic process	29	7.00483	4.3195e-08	E2F1, SBNO2, MTDH, FOXK1, E2F6, RBM15B, ZNF202, CTCF, CBFA2T2, PCGF2, PBXIP1, AATF, TCF25, KHDRBS1, KLF12, YWHAB, BRCA2, PURA, GPS2, HDAC5, HDAC4, HOXB4, TIMELESS, BPTF, PIAS4, NAB2, MLX, NFIC, SCMH1	324	791	30044	3.39965	8.47449e-05	9.41646e-06	7.40996e-05
GOTERM_MF_FAT	GO:0003700~transcription factor activity	33	7.97101	1.57676e-06	E2F1, E2F3, ZNF81, FOXK1, E2F6, ELK1, ZNF202, CTCF, RORA, CBFA2T2, ATF1, PCGF2, HOXC4, ATF6B, RARA, AATF, TCF25, BATF3, ZNF93, KLF6, EGR2, KLF12, RELB, KLF16, TRIM25, USF2, PURA, RLF, HOXB4, ADNP2, MLX, NFIC, SCMH1	297	1332	31201	2.60269	0.000847937	0.000121178	0.00229395
GOTERM_BP_FAT	GO:0016265~death	29	7.00483	2.43968e-06	E2F1, ADORA2A, LY86, STK17B, SMNDC1, TOP1, GPX1, PEA15, NISCH, HMOX1, MTCH1, CASP8, AATF, CCAR1, ARHGEF3, UBE4B, YWHAB, GAN, BFAR, ATXN2, ATXN3, RABEP1, BBC3, BAX, BNIP3L, CTSD, PDCD6IP, CLN6, TP53INP1	324	968	30044	2.77802	0.00477523	0.000398809	0.00418512
GOTERM_BP_FAT	GO:0008219~cell death	29	7.00483	2.11889e-06	E2F1, ADORA2A, LY86, STK17B, SMNDC1, TOP1, GPX1, PEA15, NISCH, HMOX1, MTCH1, CASP8, AATF, CCAR1, ARHGEF3, UBE4B, YWHAB, GAN, BFAR, ATXN2, ATXN3, RABEP1, BBC3, BAX, BNIP3L, CTSD, PDCD6IP, CLN6, TP53INP1	324	961	30044	2.79826	0.00414864	0.000415641	0.00363483
GOTERM_BP_FAT	GO:0045892~negative regulation of transcription, DNA-dependent	20	4.83092	3.56159e-06	E2F1, SBNO2, MTDH, KLF12, FOXK1, E2F6, ZNF202, CTCF, CBFA2T2, PURA, GPS2, HDAC5, HDAC4, HOXB4, PCGF2, BPTF, PIAS4, MLX, NFIC, TCF25	324	513	30044	3.61514	0.00696349	0.000499007	0.00610962
GOTERM_BP_FAT	GO:0051253~negative regulation of RNA metabolic process	20	4.83092	4.31964e-06	E2F1, SBNO2, MTDH, KLF12, FOXK1, E2F6, ZNF202, CTCF, CBFA2T2, PURA, GPS2, HDAC5, HDAC4, HOXB4, PCGF2, BPTF, PIAS4, MLX, NFIC, TCF25	324	520	30044	3.56648	0.00843933	0.00056485	0.00740994
GOTERM_BP_FAT	GO:0006357~regulation of transcription from RNA polymerase II promoter	27	6.52174	9.53778e-06	E2F1, MTDH, FOXK1, E2F6, ELK1, ZNF202, RORA, PCGF2, HMOX1, AATF, TCF25, ELP3, KLF6, EGR2, KLF12, SUB1, KLF16, CDK7, USF2, JMY, GPS2, HDAC5, HDAC4, HOXB4, BPTF, PIAS4, NFIC	324	926	30044	2.70374	0.0185392	0.00116889	0.0163605
GOTERM_BP_FAT	GO:0012502~induction of programmed cell death	16	3.86473	1.87411e-05	ARHGEF3, ADORA2A, STK17B, BRCA2, JMY, SMNDC1, CUL3, GPX1, CUL5, BBC3, HMOX1, BAX, BNIP3L, CASP8, AATF, TP53INP1	324	381	30044	3.89411	0.0361025	0.00216062	0.0321449
GOTERM_BP_FAT	GO:0006917~induction of apoptosis	16	3.86473	1.87411e-05	ARHGEF3, ADORA2A, STK17B, BRCA2, JMY, SMNDC1, CUL3, GPX1, CUL5, BBC3, HMOX1, BAX, BNIP3L, CASP8, AATF, TP53INP1	324	381	30044	3.89411	0.0361025	0.00216062	0.0321449
GOTERM_BP_FAT	GO:0043065~positive regulation of apoptosis	20	4.83092	2.46293e-05	ARHGEF3, ADORA2A, YWHAB, STK17B, BRCA2, SMNDC1, JMY, CUL3, GPX1, CUL5, DUSP1, BBC3, HMOX1, BAX, BNIP3L, CASP8, MTCH1, AATF, TP53INP1, APC	324	589	30044	3.14867	0.0471743	0.00268103	0.0422424
GOTERM_BP_FAT	GO:0043068~positive regulation of programmed cell death	20	4.83092	2.63141e-05	ARHGEF3, ADORA2A, YWHAB, STK17B, BRCA2, SMNDC1, JMY, CUL3, GPX1, CUL5, DUSP1, BBC3, HMOX1, BAX, BNIP3L, CASP8, MTCH1, AATF, TP53INP1, APC	324	592	30044	3.13272	0.0503189	0.00271363	0.0451315
GOTERM_BP_FAT	GO:0010942~positive regulation of cell death	20	4.83092	2.63141e-05	ARHGEF3, ADORA2A, YWHAB, STK17B, BRCA2, SMNDC1, JMY, CUL3, GPX1, CUL5, DUSP1, BBC3, HMOX1, BAX, BNIP3L, CASP8, MTCH1, AATF, TP53INP1, APC	324	592	30044	3.13272	0.0503189	0.00271363	0.0451315
GOTERM_BP_FAT	GO:0010941~regulation of cell death	30	7.24638	3.50177e-05	ADORA2A, STK17B, SMNDC1, CUL3, GPX1, PEA15, PCGF2, CUL5, HMOX1, MTCH1, CASP8, TMEM102, AATF, APC, ARHGEF3, YWHAB, BRCA2, JMY, ATP7A, BFAR, SARM1, DUSP1, BBC3, BAX, IGF2R, BNIP3L, PLCG2, CSTB, CTSB, TP53INP1	324	1181	30044	2.35551	0.0663989	0.00326637	0.0600549
GOTERM_BP_FAT	GO:0043067~regulation of programmed cell death	30	7.24638	3.4355e-05	ADORA2A, STK17B, SMNDC1, CUL3, GPX1, PEA15, PCGF2, CUL5, HMOX1, MTCH1, CASP8, TMEM102, AATF, APC, ARHGEF3, YWHAB, BRCA2, JMY, ATP7A, BFAR, SARM1, DUSP1, BBC3, BAX, IGF2R, BNIP3L, PLCG2, CSTB, CTSB, TP53INP1	324	1180	30044	2.3575	0.0651841	0.00336461	0.0589186
GOTERM_CC_FAT	GO:0005730~nucleolus	31	7.48792	2.94453e-05	KDM6A, MTDH, FOXK1, RBM15B, CTCF, DAZAP1, TOP1, WDR75, HMOX1, CASP8, MS4A1, GPSM2, AATF, GNL2, ELP3, RRP12, SMG6, POLR1D, SUB1, ZMYM6, FMR1, PRPF39, TRIM25, RBBP6, RPF2, PRKRIP1, MAPK3, CSTB, RBM19, UTP20, ADAR	284	910	19334	2.31912	0.00975751	0.00489071	0.0399661
GOTERM_BP_FAT	GO:0042981~regulation of apoptosis	29	7.00483	7.33592e-05	ADORA2A, STK17B, SMNDC1, CUL3, GPX1, PEA15, PCGF2, CUL5, HMOX1, MTCH1, CASP8, TMEM102, AATF, APC, ARHGEF3, YWHAB, BRCA2, JMY, ATP7A, BFAR, SARM1, DUSP1, BBC3, BAX, IGF2R, BNIP3L, CSTB, CTSB, TP53INP1	324	1169	30044	2.30036	0.134057	0.00652119	0.125771
GOTERM_BP_FAT	GO:0008629~induction of apoptosis by intracellular signals	7	1.69082	0.000100005	CUL3, GPX1, CUL5, BBC3, HMOX1, BAX, BRCA2	324	69	30044	9.40723	0.178168	0.008495	0.171417
GOTERM_BP_FAT	GO:0000122~negative regulation of transcription from RNA polymerase II promoter	14	3.38164	0.000107509	E2F1, MTDH, KLF12, E2F6, ZNF202, GPS2, HDAC5, HDAC4, HOXB4, PCGF2, PIAS4, BPTF, NFIC, TCF25	324	346	30044	3.75202	0.190181	0.00875085	0.184269
GOTERM_CC_FAT	GO:0000267~cell fraction	32	7.72947	0.000160044	RAB3GAP2, ATP6V0E1, VAPA, SAMM50, ADORA2A, HPS1, LEMD3, CUL5, NISCH, HMOX1, SERPINE1, TMED10, FNDC3A, ACSL3, USP14, SLC12A6, STX6, VAC14, SEC11C, PHKG2, FMR1, GALT, VPS41, CORO7, GYG1, BFAR, IPO7, IGF2R, BAX, PLCG2, RAB5A, CTSB	284	1048	19334	2.0787	0.0519034	0.00884381	0.217049
GOTERM_CC_FAT	GO:0016023~cytoplasmic membrane-bounded vesicle	26	6.28019	0.000246338	GNA13, RAB7A, SEC24A, CHMP4A, ESD, HPS1, ANXA6, AP1S2, TMED10, DPP7, FNDC3A, RAB21, STX6, SYNRG, BSG, YWHAB, PKN1, BRCA2, CORO7, VPS41, ATP7A, IGF2R, RAB5A, CTSD, PDCD6IP, CTSB	284	787	19334	2.24906	0.0787655	0.0116517	0.333899
GOTERM_MF_FAT	GO:0060589~nucleoside-triphosphatase regulator activity	19	4.58937	0.000264437	ARL2, GRPEL2, RAB3GAP2, ARHGEF3, ARFGEF2, RALGDS, ARHGAP12, GPS2, HMHA1, TBC1D15, PRR5, RABEP1, IPO7, RASAL3, PRR5-ARHGAP8, GIT2, CHM, GPSM2, TBC1D20, ARAP1	297	736	31201	2.71199	0.132627	0.0128518	0.384033
GOTERM_BP_FAT	GO:0007049~cell cycle	33	7.97101	0.00018718	E2F1, E2F3, S100A6, E2F6, USP9X, CCNG2, LATS2, CUL3, PRR5, CUL5, LFNG, CCAR1, APC, KHDRBS1, ARL2, LIG3, BRCA2, CDK7, MCM2, RAD50, WEE1, SMC3, GPS2, JMY, TIMELESS, DUSP1, MAPK3, PRR5-ARHGAP8, RASSF2, ZNF318, PDCD6IP, MAPRE1, ARAP1, TP53INP1	324	1499	30044	2.04139	0.307386	0.0145839	0.320617
GOTERM_CC_FAT	GO:0031988~membrane-bounded vesicle	26	6.28019	0.000384526	GNA13, RAB7A, SEC24A, CHMP4A, ESD, HPS1, ANXA6, AP1S2, TMED10, DPP7, FNDC3A, RAB21, STX6, SYNRG, BSG, YWHAB, PKN1, BRCA2, CORO7, VPS41, ATP7A, IGF2R, RAB5A, CTSD, PDCD6IP, CTSB	284	811	19334	2.18251	0.12021	0.0158815	0.520754
GOTERM_MF_FAT	GO:0016563~transcription activator activity	15	3.62319	0.000477688	E2F1, KLF6, E2F3, FOXK1, SUB1, BRCA2, ELK1, CTCF, TADA1, CDK7, USF2, JMY, HDAC4, PIAS2, RARA	297	518	31201	3.0421	0.226676	0.0181937	0.692728
GOTERM_MF_FAT	GO:0030695~GTPase regulator activity	18	4.34783	0.000464872	ARL2, RAB3GAP2, ARHGEF3, ARFGEF2, RALGDS, ARHGAP12, GPS2, HMHA1, TBC1D15, PRR5, RABEP1, IPO7, RASAL3, PRR5-ARHGAP8, GIT2, CHM, GPSM2, TBC1D20, ARAP1	297	706	31201	2.67843	0.221323	0.0190591	0.674201
GOTERM_BP_FAT	GO:0012501~programmed cell death	23	5.55556	0.000261876	E2F1, ARHGEF3, ADORA2A, LY86, UBE4B, YWHAB, STK17B, SMNDC1, BFAR, GPX1, PEA15, TOP1, NISCH, RABEP1, BBC3, BAX, BNIP3L, MTCH1, CASP8, AATF, PDCD6IP, TP53INP1, CCAR1	324	884	30044	2.41262	0.401822	0.0195701	0.448291
GOTERM_MF_FAT	GO:0005096~GTPase activator activity	12	2.89855	0.000746773	HMHA1, TBC1D15, RAB3GAP2, PRR5, RABEP1, PRR5-ARHGAP8, RASAL3, CHM, GIT2, GPSM2, TBC1D20, ARAP1, ARHGAP12	297	362	31201	3.48245	0.330962	0.0264385	1.08098
GOTERM_BP_FAT	GO:0001775~cell activation	15	3.62319	0.000534357	GNA13, KLF6, SBNO2, ADORA2A, RELB, IL21R, SKAP2, ATP7A, HDAC5, HDAC4, BAX, PLCG2, MS4A1, LCP1, APC	324	462	30044	3.01066	0.649603	0.0367605	0.912728
GOTERM_BP_FAT	GO:0006915~apoptosis	22	5.31401	0.000518755	E2F1, ARHGEF3, ADORA2A, LY86, UBE4B, YWHAB, STK17B, SMNDC1, BFAR, GPX1, PEA15, NISCH, RABEP1, BBC3, BAX, BNIP3L, MTCH1, CASP8, AATF, PDCD6IP, TP53INP1, CCAR1	324	868	30044	2.35026	0.638706	0.037004	0.88619
GOTERM_BP_FAT	GO:0055085~transmembrane transport	19	4.58937	0.000562033	SLC12A6, GRPEL2, ATP6V0E1, SLC39A11, TRPM7, TRPV3, MFSD1, ATP6V0B, ATP6V1C1, ATP7A, SLC25A13, MTCH2, SLC25A33, MTCH1, SLC25A46, SLC25A38, SLC25A16, CLCN7, SEC61A2	324	692	30044	2.54601	0.668132	0.0373209	0.959786
GOTERM_CC_FAT	GO:0005768~endosome	19	4.58937	0.00115759	STX6, RAB7A, WDFY1, VAC14, CHMP4A, RUFY1, VPS37B, VPS41, M6PR, ATP6V0B, ATP7A, NISCH, RABEP1, IGF2R, RAB5A, ARL8B, VPS26A, GGA2, RAB21	284	544	19334	2.37771	0.320025	0.0378356	1.5601
GOTERM_CC_FAT	GO:0048471~perinuclear region of cytoplasm	15	3.62319	0.00133103	STX6, MTDH, SEC24A, VAPA, YWHAB, HERC5, ANXA6, ATP7A, ATXN2, MTMR14, SET, RAB5A, RARA, LRPPRC, CCAR1	284	375	19334	2.7231	0.358232	0.0395187	1.7919
GOTERM_BP_FAT	GO:0009611~response to wounding	14	3.38164	0.000672401	GNA13, KLF6, GATM, ADORA2A, LY86, HDAC5, HDAC4, GPX1, HMOX1, CD46, BAX, KIAA1715, SERPINE1, CTSB	324	419	30044	3.09832	0.732783	0.0430363	1.14724
GM12878: Cluster CTCF
Category	Term	Count	%	PValue	Genes	List Total	Pop Hits	Pop Total	Fold Enrichment	Bonferroni	Benjamini	FDR
GOTERM_BP_FAT	GO:0009611~response to wounding	18	5.53846	1.40897e-07	PPARD, TLR10, CEBPB, ELF3, MAP2K1, SAAL1, TLR1, PXK, TLR6, MIF, PLAUR, FNTB, CASP6, UNC13D, F5, ADAM17, IGFBP4, F2R	257	419	30044	5.02207	0.000243863	0.000243863	0.00023816
GOTERM_CC_FAT	GO:0031226~intrinsic to plasma membrane	21	6.46154	1.94435e-06	IL2RB, MICB, ATP1B3, SELL, FCER2, SORL1, TLR1, JAG1, TLR6, SLC7A6, EPHB1, KCTD6, RASGRP3, CNR1, SLC6A6, CLDN1, SLC30A5, ADAM17, MERTK, STEAP1, F2R	234	486	19334	3.57017	0.000639486	0.000319794	0.00263474
GOTERM_CC_FAT	GO:0005887~integral to plasma membrane	21	6.46154	1.24261e-06	IL2RB, MICB, ATP1B3, SELL, FCER2, SORL1, TLR1, JAG1, TLR6, SLC7A6, EPHB1, KCTD6, RASGRP3, CNR1, SLC6A6, CLDN1, SLC30A5, ADAM17, MERTK, STEAP1, F2R	234	472	19334	3.67606	0.000408737	0.000408737	0.00168384
GOTERM_MF_FAT	GO:0008022~protein C-terminus binding	10	3.07692	9.04208e-06	ATXN1, CEP120, CEP135, PPP2CB, SMARCC2, DGKZ, PXK, ERCC4, COIL, DST	235	179	31201	7.41733	0.00432181	0.00432181	0.0129416
GOTERM_BP_FAT	GO:0006954~inflammatory response	12	3.69231	5.46345e-06	CASP6, TLR10, UNC13D, CEBPB, ELF3, SAAL1, TLR1, PXK, TLR6, IGFBP4, F2R, MIF	257	232	30044	6.04669	0.00941268	0.00471747	0.00923455
GOTERM_BP_FAT	GO:0006461~protein complex assembly	22	6.76923	1.64226e-05	NDUFAF4, SNAPC5, IL2RB, EID2, MAP2K1, PCBD2, IDE, TAF7, PRKAB1, MED23, DECR1, MBD2, POLR2D, SLC7A6, PXN, MIF, TFAM, MED4, KIFAP3, TGM2, TOMM22, MYC	257	857	30044	3.001	0.0280275	0.00708175	0.0277558
GOTERM_BP_FAT	GO:0070271~protein complex biogenesis	22	6.76923	1.64226e-05	NDUFAF4, SNAPC5, IL2RB, EID2, MAP2K1, PCBD2, IDE, TAF7, PRKAB1, MED23, DECR1, MBD2, POLR2D, SLC7A6, PXN, MIF, TFAM, MED4, KIFAP3, TGM2, TOMM22, MYC	257	857	30044	3.001	0.0280275	0.00708175	0.0277558
GOTERM_BP_FAT	GO:0065003~macromolecular complex assembly	26	8	1.58202e-05	NDUFAF4, EID2, IDE, MED23, POLR2D, PXN, SLC7A6, MIF, TFAM, KIFAP3, TGM2, ASF1A, MYC, SNAPC5, IL2RB, PCBD2, MAP2K1, TAF7, PRKAB1, DECR1, MBD2, MED4, DGAT1, CELF1, TOMM22, TXNL4A	257	1136	30044	2.67559	0.0270135	0.0090868	0.0267378
GOTERM_BP_FAT	GO:0012502~induction of programmed cell death	14	4.30769	2.6812e-05	SH3RF1, CEBPB, VAV1, CASP10, CASP6, EI24, MAP3K5, UNC13D, RNF7, LYST, TGM2, RPL11, MYC, PHLDA1	257	381	30044	4.29564	0.0453516	0.00923949	0.045311
GOTERM_BP_FAT	GO:0006917~induction of apoptosis	14	4.30769	2.6812e-05	SH3RF1, CEBPB, VAV1, CASP10, CASP6, EI24, MAP3K5, UNC13D, RNF7, LYST, TGM2, RPL11, MYC, PHLDA1	257	381	30044	4.29564	0.0453516	0.00923949	0.045311
GOTERM_BP_FAT	GO:0043933~macromolecular complex subunit organization	26	8	4.50385e-05	NDUFAF4, EID2, IDE, MED23, POLR2D, PXN, SLC7A6, MIF, TFAM, KIFAP3, TGM2, ASF1A, MYC, SNAPC5, IL2RB, PCBD2, MAP2K1, TAF7, PRKAB1, DECR1, MBD2, MED4, DGAT1, CELF1, TOMM22, TXNL4A	257	1211	30044	2.50989	0.0750018	0.0129099	0.076102
GOTERM_BP_FAT	GO:0042127~regulation of cell proliferation	21	6.46154	5.99867e-05	PPARD, EID2, NBN, PDS5B, MARCKSL1, EDN1, TNFRSF13C, CDK6, JAG1, MBD2, FNTB, KISS1R, CD80, FXN, KIFAP3, CD274, TGM2, CAMK2D, ADAM17, MYC, F2R	257	866	30044	2.83482	0.0986306	0.0147248	0.101348
GOTERM_MF_FAT	GO:0019904~protein domain specific binding	13	4	7.80093e-05	SH3BP5, CCDC6, YWHAG, BAIAP2L1, MRPL17, PPP2CB, CBL, TGM2, KIF20B, CLDN1, ADAM17, NCKIPSD, MBD2	235	415	31201	4.15907	0.0366783	0.0185105	0.111601
GOTERM_MF_FAT	GO:0042802~identical protein binding	18	5.53846	0.000140484	SLC9A7, ALAD, CEBPB, PDS5B, PDS5A, PFKFB3, IDE, SUFU, RPP14, NR2C1, ATXN1, CASP10, MAP3K5, CLDN1, POLG2, MYO18A, NHEJ1, SUDS3	235	808	31201	2.95775	0.0650822	0.0221825	0.200894
GOTERM_BP_FAT	GO:0032774~RNA biosynthetic process	15	4.61538	0.000121048	SNAPC5, TAF1C, CEBPB, ELF3, TAF7, MED23, POLR2D, IVNS1ABP, ELL2, FUBP1, TFAM, MED4, PRIM2, MYC, NFATC1	257	504	30044	3.47925	0.189048	0.023014	0.204412
GOTERM_BP_FAT	GO:0042325~regulation of phosphorylation	16	4.92308	0.000107836	MAP2K1, LIMK2, EDN1, TAF7, SOCS1, TLR6, TAB1, SH3BP5, ATXN1, YWHAG, KISS1R, MAP3K5, CD80, DGKZ, ADAM17, F2R	257	562	30044	3.32819	0.170286	0.0230641	0.18212
GOTERM_BP_FAT	GO:0008284~positive regulation of cell proliferation	14	4.30769	0.000181453	FNTB, NBN, PPARD, FXN, CD80, MARCKSL1, EDN1, TNFRSF13C, TGM2, CAMK2D, ADAM17, CDK6, MYC, F2R	257	461	30044	3.55019	0.269571	0.0258373	0.30627
GOTERM_BP_FAT	GO:0051174~regulation of phosphorus metabolic process	16	4.92308	0.000167184	MAP2K1, LIMK2, EDN1, TAF7, SOCS1, TLR6, TAB1, SH3BP5, ATXN1, YWHAG, KISS1R, MAP3K5, CD80, DGKZ, ADAM17, F2R	257	585	30044	3.19734	0.251302	0.0259678	0.282218
GOTERM_BP_FAT	GO:0019220~regulation of phosphate metabolic process	16	4.92308	0.000167184	MAP2K1, LIMK2, EDN1, TAF7, SOCS1, TLR6, TAB1, SH3BP5, ATXN1, YWHAG, KISS1R, MAP3K5, CD80, DGKZ, ADAM17, F2R	257	585	30044	3.19734	0.251302	0.0259678	0.282218
GOTERM_BP_FAT	GO:0022402~cell cycle process	22	6.76923	0.000160271	NBN, PDS5B, CEP120, PDS5A, MAP2K1, CEP135, RAN, NEK1, MND1, CDK6, RAD52, RCC1, DCTN1, PSMB4, KIF20B, CAMK2D, ADAM17, MYC, DST, NFATC1, STAG1, TXNL4A	257	1006	30044	2.55652	0.242287	0.0273637	0.270563
GOTERM_CC_FAT	GO:0005730~nucleolus	25	7.69231	0.000276226	MEAF6, ZNF593, NBN, CDC14B, TAF7, UTP6, ERI1, LSR, COIL, DGCR14, SUFU, FUBP1, ATXN1, SENP3, MED4, CAMK4, RARS, SMARCC2, KIF20B, RPP30, RPL11, KDM3B, TWISTNB, MYO18A, PHLDA1	234	910	19334	2.26989	0.0868827	0.0298426	0.373664
GOTERM_BP_FAT	GO:0006366~transcription from RNA polymerase II promoter	12	3.69231	0.000256527	FUBP1, SNAPC5, TAF1C, MED4, CEBPB, ELF3, TAF7, MED23, POLR2D, MYC, NFATC1, ELL2	257	355	30044	3.95164	0.358602	0.033585	0.432727
GOTERM_BP_FAT	GO:0006351~transcription, DNA-dependent	14	4.30769	0.000308481	SNAPC5, TAF1C, CEBPB, ELF3, TAF7, MED23, POLR2D, IVNS1ABP, ELL2, FUBP1, TFAM, MED4, MYC, NFATC1	257	487	30044	3.36065	0.413782	0.0374289	0.520153
GOTERM_BP_FAT	GO:0010941~regulation of cell death	23	7.07692	0.000536433	SH3RF1, IL2RB, CEBPB, VAV1, MIF, PPIF, CASP10, CASP6, EI24, MAP3K5, UNC13D, RNF7, ENDOG, LYST, PPP2CB, TGM2, ADAM17, RPL11, MYO18A, MYC, GSTP1, F2R, PHLDA1	257	1181	30044	2.27668	0.604978	0.0413401	0.902883
GOTERM_BP_FAT	GO:0010942~positive regulation of cell death	15	4.61538	0.000609702	SH3RF1, CEBPB, VAV1, CASP10, CASP6, EI24, MAP3K5, UNC13D, RNF7, ENDOG, LYST, TGM2, RPL11, MYC, PHLDA1	257	592	30044	2.96206	0.652057	0.0413494	1.02561
GOTERM_BP_FAT	GO:0043068~positive regulation of programmed cell death	15	4.61538	0.000609702	SH3RF1, CEBPB, VAV1, CASP10, CASP6, EI24, MAP3K5, UNC13D, RNF7, ENDOG, LYST, TGM2, RPL11, MYC, PHLDA1	257	592	30044	2.96206	0.652057	0.0413494	1.02561
GOTERM_BP_FAT	GO:0007166~cell surface receptor linked signal transduction	24	7.38462	0.000594742	CSNK1A1, SGPL1, EID2, MICB, FIBP, MAML2, EDN1, CBL, ADRBK1, JAG1, TAB1, VAV1, EPHB1, PXN, MIF, KISS1R, CNR1, CD274, TGM2, DGKZ, ADAM17, MERTK, DST, F2R	257	1272	30044	2.20571	0.642923	0.042001	1.00056
GOTERM_BP_FAT	GO:0043065~positive regulation of apoptosis	15	4.61538	0.000581759	SH3RF1, CEBPB, VAV1, CASP10, CASP6, EI24, MAP3K5, UNC13D, RNF7, ENDOG, LYST, TGM2, RPL11, MYC, PHLDA1	257	589	30044	2.97715	0.634803	0.0428512	0.97882
GOTERM_BP_FAT	GO:0022403~cell cycle phase	18	5.53846	0.000533659	NBN, CEP120, PDS5B, PDS5A, MAP2K1, RAN, NEK1, MND1, CDK6, RAD52, RCC1, DCTN1, KIF20B, CAMK2D, ADAM17, NFATC1, STAG1, TXNL4A	257	797	30044	2.64021	0.603076	0.0430465	0.898234
GOTERM_BP_FAT	GO:0043085~positive regulation of catalytic activity	15	4.61538	0.000407393	MAP2K1, FCER2, EDN1, TLR6, TAB1, PSMB4, KISS1R, MAP3K5, FXN, TGM2, DGKZ, ADAM17, NHEJ1, MYC, F2R	257	568	30044	3.08722	0.50606	0.0431263	0.686397
GOTERM_BP_FAT	GO:0042981~regulation of apoptosis	23	7.07692	0.000471214	SH3RF1, IL2RB, CEBPB, VAV1, MIF, PPIF, CASP10, CASP6, EI24, MAP3K5, UNC13D, RNF7, ENDOG, LYST, PPP2CB, TGM2, ADAM17, RPL11, MYO18A, MYC, GSTP1, F2R, PHLDA1	257	1169	30044	2.30005	0.557743	0.0443139	0.793523
GOTERM_BP_FAT	GO:0043067~regulation of programmed cell death	23	7.07692	0.000528986	SH3RF1, IL2RB, CEBPB, VAV1, MIF, PPIF, CASP10, CASP6, EI24, MAP3K5, UNC13D, RNF7, ENDOG, LYST, PPP2CB, TGM2, ADAM17, RPL11, MYO18A, MYC, GSTP1, F2R, PHLDA1	257	1180	30044	2.27861	0.599851	0.0447631	0.890402
GOTERM_BP_FAT	GO:0006952~defense response	14	4.30769	0.00040058	TLR10, CEBPB, ELF3, SAAL1, TLR1, PXK, VARS, TLR6, MIF, CASP6, UNC13D, LYST, IGFBP4, F2R	257	501	30044	3.26674	0.500198	0.0451835	0.674953
GOTERM_BP_FAT	GO:0010604~positive regulation of macromolecule metabolic process	22	6.76923	0.000694876	ATF7IP, IL2RB, CEBPB, MAP2K1, PCBD2, RAN, FCER2, TBX21, MAML2, TFE3, TAF7, TLR1, TNFRSF13C, TLR6, ATXN1, PSMB4, CD80, SMARCC2, ADAM17, ASF1A, MYC, F2R	257	1125	30044	2.2861	0.699783	0.0452243	1.16809
GOTERM_BP_FAT	GO:0051347~positive regulation of transferase activity	10	3.07692	0.000507997	KISS1R, MAP3K5, MAP2K1, FXN, EDN1, ADAM17, DGKZ, TLR6, TAB1, F2R	257	267	30044	4.37838	0.585037	0.0452378	0.855215
GOTERM_BP_FAT	GO:0051338~regulation of transferase activity	13	4	0.000468975	SH3BP5, MAP3K5, KISS1R, YWHAG, MAP2K1, FXN, EDN1, TAF7, ADAM17, DGKZ, TLR6, TAB1, F2R	257	444	30044	3.42283	0.556025	0.0466411	0.789766
GM12878: Cluster ELK
Category	Term	Count	%	PValue	Genes	List Total	Pop Hits	Pop Total	Fold Enrichment	Bonferroni	Benjamini	FDR
GOTERM_CC_FAT	GO:0031974~membrane-enclosed lumen	20	25	0.000171816	ING4, TAF3, BRF2, TSG101, IDH3B, LAS1L, SENP5, FOS, LONP2, DDX46, MORC3, CDKN2AIP, MED18, TOR1A, EIF3L, TCEA1, ALKBH3, CTDP1, TSEN15, PSMD8	51	3138	19334	2.41618	0.0247753	0.0062522	0.204027
GOTERM_CC_FAT	GO:0031981~nuclear lumen	17	21.25	0.000140008	ING4, TAF3, BRF2, TSG101, LAS1L, SENP5, FOS, DDX46, MORC3, CDKN2AIP, MED18, EIF3L, TCEA1, ALKBH3, CTDP1, TSEN15, PSMD8	51	2298	19334	2.80447	0.0202351	0.00679104	0.166284
GOTERM_CC_FAT	GO:0043233~organelle lumen	20	25	0.000112052	ING4, TAF3, BRF2, TSG101, IDH3B, LAS1L, SENP5, FOS, LONP2, DDX46, MORC3, CDKN2AIP, MED18, TOR1A, EIF3L, TCEA1, ALKBH3, CTDP1, TSEN15, PSMD8	51	3041	19334	2.49325	0.0162275	0.00814692	0.133102
GOTERM_CC_FAT	GO:0070013~intracellular organelle lumen	20	25	0.000100957	ING4, TAF3, BRF2, TSG101, IDH3B, LAS1L, SENP5, FOS, LONP2, DDX46, MORC3, CDKN2AIP, MED18, TOR1A, EIF3L, TCEA1, ALKBH3, CTDP1, TSEN15, PSMD8	51	3018	19334	2.51225	0.0146323	0.0146323	0.119929
GOTERM_CC_FAT	GO:0005654~nucleoplasm	12	15	0.00141472	FOS, ING4, DDX46, TAF3, BRF2, MORC3, CDKN2AIP, MED18, EIF3L, TCEA1, ALKBH3, CTDP1	51	1514	19334	3.00474	0.186733	0.0404963	1.66862
K562: Cluster I
Category	Term	Count	%	PValue	Genes	List Total	Pop Hits	Pop Total	Fold Enrichment	Bonferroni	Benjamini	FDR
GOTERM_CC_FAT	GO:0031974~membrane-enclosed lumen	109	28.2383	1.20846e-15	SURF6, RPS6KB2, TBP, MED23, CTNNB1, KDM1A, CDCA8, INTS4, TARDBP, U2AF1, SRRM1, RPL11, GNL2, ZNF593, RRP1, ANAPC5, POLG, DFFA, JUNB, RSL1D1, MAPK1, RPS19, RFC2, ABT1, RPS14, RPS15, DLD, RPS13, NEU1, SNRPE, UBA52, FUS, MRPS16, MRPS15, MRPS14, PPIL2, UBAC1, CALU, NOM1, FRG1, HIST1H4E, HIST1H4C, NAT10, SUPV3L1, NUP54, DNAJA3, HIST1H4H, XPOT, TBL3, NFE2, TAF8, NXF1, RPS7, PPIH, PPIG, PPIB, DDX50, POP4…	287	2721	15145	2.1139	4.73843e-13	1.57985e-13	1.69864e-12
GOTERM_CC_FAT	GO:0043233~organelle lumen	107	27.7202	8.88633e-16	SURF6, RPS6KB2, TBP, MED23, CTNNB1, KDM1A, CDCA8, INTS4, TARDBP, U2AF1, SRRM1, RPL11, GNL2, ZNF593, RRP1, ANAPC5, POLG, DFFA, JUNB, RSL1D1, MAPK1, RPS19, RFC2, ABT1, RPS14, RPS15, DLD, RPS13, NEU1, SNRPE, UBA52, FUS, MRPS16, MRPS15, MRPS14, PPIL2, UBAC1, CALU, NOM1, FRG1, HIST1H4E, HIST1H4C, NAT10, SUPV3L1, NUP54, DNAJA3, HIST1H4H, XPOT, TBL3, NFE2, TAF8, NXF1, RPS7, PPIH, PPIG, PPIB, DDX50, POP4…	287	2629	15145	2.14773	3.44613e-13	1.72307e-13	1.23235e-12
GOTERM_CC_FAT	GO:0070013~intracellular organelle lumen	107	27.7202	5.93761e-16	SURF6, RPS6KB2, TBP, MED23, CTNNB1, KDM1A, CDCA8, INTS4, TARDBP, U2AF1, SRRM1, RPL11, GNL2, ZNF593, RRP1, ANAPC5, POLG, DFFA, JUNB, RSL1D1, MAPK1, RPS19, RFC2, ABT1, RPS14, RPS15, DLD, RPS13, NEU1, SNRPE, UBA52, FUS, MRPS16, MRPS15, MRPS14, PPIL2, UBAC1, CALU, NOM1, FRG1, HIST1H4E, HIST1H4C, NAT10, SUPV3L1, NUP54, DNAJA3, HIST1H4H, XPOT, TBL3, NFE2, TAF8, NXF1, RPS7, PPIH, PPIG, PPIB, DDX50, POP4…	287	2614	15145	2.16006	2.15383e-13	2.15383e-13	7.66054e-13
GOTERM_BP_FAT	GO:0006414~translational elongation	25	6.47668	2.08769e-16	TUFM, EEF1A1, RPL27, RPLP2, RPL37, EEF2, RPL38, VARS, RPL28, RPS7, RPS26, RPS27, RPS19, RPL18A, RPL41, RPS16, RPS3A, RPL22, RPL6, RPS14, RPS15, EEF2K, RPS13, RPL11, UBA52	307	196	22800	9.47284	3.1064e-13	3.1064e-13	3.66374e-13
GOTERM_CC_FAT	GO:0031981~nuclear lumen	84	21.7617	3.34454e-13	TAF1C, SURF6, GTPBP10, NR6A1, CCNT1, RPS6KB2, MED23, TBP, DGCR14, CTNNB1, KDM1A, CDCA8, RPS3A, FANCI, INTS4, TARDBP, U2AF1, SRRM1, RPL11, GNL2, TSEN15, RBBP5, ZNF593, RRP1, ANAPC5, DFFA, NOL7, GTF2H4, CDK4, GTF2B, JUNB, RSL1D1, TAF11, TUT1, MAPK1, TAF13, RPS19, TAF12, RFC2, ABT1, RPS14, RPS15, NOL10, RPS13, NOL11, WASL, SNRPE, CPSF1, UBA52, THOC1, FUS, UTP3, SUPT3H, RBM34, ING3, CDC73, UBAC1, BMS…	287	1960	15145	2.26157	1.29747e-10	3.24367e-11	4.64351e-10
GOTERM_CC_FAT	GO:0005730~nucleolus	42	10.8808	3.46134e-09	UTP3, FUS, RBM34, SURF6, CCNT1, GTPBP10, UBAC1, BMS1, DGCR14, CDCA8, UTP11L, NOM1, RPS3A, FRG1, TARDBP, RPL11, NAT10, GNL2, RBM28, TSEN15, TBL3, ZNF593, NFE2, RRP1, NOL7, JUNB, RPS7, RSL1D1, TUT1, MAPK1, RPS19, TAF12, ABT1, RPS14, THRAP3, DDX50, NOL10, RPS13, NOL11, WASL, POP4, RBM14	287	789	15145	2.80905	1.343e-06	2.686e-07	4.80649e-06
GOTERM_CC_FAT	GO:0022626~cytosolic ribosome	19	4.92228	4.75599e-09	RPLP2, RPL37, RPL38, RPL28, RPS7, RPS26, RPS27, RPS19, RPL41, RPL18A, RPS16, RPS3A, RPL22, RPL6, RPS14, RPS15, RPS13, RPL11, UBA52	287	173	15145	5.79555	1.84532e-06	3.07554e-07	6.60427e-06
GOTERM_CC_FAT	GO:0005829~cytosol	65	16.8394	9.60949e-09	STIL, AP1G1, RPLP2, CTNNB1, AP2B1, RPS3A, EEF2K, RPL11, DPP9, CARS, ANAPC5, DFFA, CYCS, STXBP3, DGUOK, PCM1, CDK4, MFN2, MAPK1, RPS19, RPL41, RPS16, EIF4A2, RPS14, RPS15, EIF2S2, RPS13, PDCD6IP, SNRPE, VPS26A, TRAPPC3, UBA52, PPP6C, ABHD5, HK1, RPL37, RPL38, VARS, RPS26, NUP214, RPS27, EIF3B, AKR1A1, PSMB1, RPL6, LARS, HSPA5, AMD1, DNAJA3, CSNK1A1, EEF1A1, MSH5, RPL27, PARK7, RPL28, RPS7, CCT7, R…	287	1637	15145	2.09533	3.72848e-06	5.3264e-07	1.33439e-05
GOTERM_MF_FAT	GO:0008134~transcription factor binding	26	6.73575	3.69293e-09	SUPT3H, MED23, TBP, VARS, RAB1A, CTNNB1, KDM1A, SND1, USP16, DNAJA3, ZNF593, PRAME, NFE2, MSH5, DDIT3, JUNB, PRPF6, TAF11, TAF12, NCOA3, ABT1, BTG1, THRAP3, FAF1, RBM14, SLC9A1	291	515	24256	4.20816	1.58426e-06	1.58426e-06	5.20336e-06
GOTERM_MF_FAT	GO:0003677~DNA binding	65	16.8394	1.26253e-08	TAF1C, XRCC2, SURF6, TSNAX, NR6A1, CCNT1, ZKSCAN1, TBP, CTNNB1, KDM1A, KIF2C, TARDBP, PCBP2, RABGEF1, SRRM1, DNAJC2, NFX1, C5ORF51, ZNF280A, ZNF593, POLG, GTF2H4, GTF2B, RAD50, JUNB, HNRNPU, DDIT3, TAF11, TAF13, TAF12, RFC2, MTF2, ABT1, RPS15, RAD18, ZSCAN12, TOP3B, THOC1, FUS, SUPT3H, BCLAF1, WRNIP1, RAD23A, ZNF800, RPS27, RPL6, CSDE1, HIST1H4E, OTUD7B, ZNF74, HIST1H4C, SUPV3L1, SUPT4H1, HIST1H4…	291	2592	24256	2.09028	5.41624e-06	2.70812e-06	1.77891e-05
GOTERM_MF_FAT	GO:0003723~RNA binding	58	15.0259	4.8977e-08	SCAF1, SURF6, CCNT1, RPLP2, CNOT4, DDX18, RPS3A, TARDBP, PCBP2, U2AF1, SRRM1, RPL11, CARS, ANKHD1-EIF4EBP3, HNRNPU, RSL1D1, TUT1, RPS19, RPL41, RPS16, ABT1, EIF4A2, SERBP1, RPS14, EIF2S2, RPS13, SNRPE, SRP9, CPSF1, THOC1, FUS, RBM34, TRA2B, RPL37, RPL38, MRPL20, RPS26, EIF3B, RPL6, PPIL4, CSDE1, ZNF74, SUPV3L1, RBM28, XPOT, DDX1, THUMPD3, NXF1, LRRC47, ANKHD1, RPL28, RPS7, DDX55, RPL18A, RPL22, S…	291	2263	24256	2.13634	2.10109e-05	7.00369e-06	6.9009e-05
GOTERM_BP_FAT	GO:0008380~RNA splicing	25	6.47668	1.20275e-08	FUS, SCAF1, TRA2B, PPIL1, DDX1, SF3B5, DGCR14, HNRNPU, PRPF6, SF3B2, SF3A3, PPIH, PPIG, DDX23, FRG1, TARDBP, SFPQ, PCBP2, U2AF1, SRRM1, RBM14, SNRPE, RBM28, CPSF1, THOC1	307	451	22800	4.1168	1.68263e-05	8.41321e-06	1.98156e-05
GOTERM_CC_FAT	GO:0044445~cytosolic part	22	5.69948	5.98402e-07	RPLP2, RPL37, RPL38, RPL28, CTNNB1, RPS7, CCT7, RPS26, RPS27, RPS19, RPL41, RPL18A, RPS16, RPS3A, RPL6, RPL22, RPS14, RPS15, RPS13, RPL11, HSPA5, UBA52	287	315	15145	3.68553	0.000232153	2.90221e-05	0.000830951
GOTERM_MF_FAT	GO:0003712~transcription cofactor activity	17	4.40415	7.23909e-07	SUPT3H, ZNF593, NFE2, MED23, JUNB, DDIT3, PRPF6, CTNNB1, TAF11, TAF12, NCOA3, ABT1, BTG1, SND1, THRAP3, USP16, RBM14	291	299	24256	4.73919	0.000310509	7.76363e-05	0.00101999
GOTERM_BP_FAT	GO:0006396~RNA processing	41	10.6218	3.84282e-07	SCAF1, FUS, TRA2B, PPIL1, SF3B5, DGCR14, SF3B2, UTP11L, DDX23, INTS4, FRG1, TARDBP, PCBP2, U2AF1, SRRM1, RPL11, RBM28, TSEN15, DUS3L, TBL3, GTPBP3, RRP1, DDX1, HNRNPU, TRMT61B, PRPF6, SF3A3, RPS7, RSL1D1, PPIH, PPIG, RPS19, RPS16, RPS14, SFPQ, RPS15, POP4, RBM14, SNRPE, CPSF1, THOC1	307	1259	22800	2.41855	0.000537466	0.000134393	0.000633112
GOTERM_CC_FAT	GO:0005654~nucleoplasm	49	12.6943	3.27847e-06	TAF1C, SURF6, NR6A1, CCNT1, RPS6KB2, TBP, MED23, CTNNB1, KDM1A, FANCI, INTS4, U2AF1, SRRM1, RBBP5, ANAPC5, DFFA, GTF2H4, CDK4, GTF2B, TAF11, MAPK1, TAF13, TAF12, RFC2, ABT1, RPS15, SNRPE, UBA52, CPSF1, THOC1, SUPT3H, ING3, CDC73, FRG1, MDC1, LSG1, HIST1H4E, HIST1H4C, NUP54, SUPT4H1, HIST1H4H, XPOT, NUP153, TAF8, NXF1, SF3A3, PPIH, PPIG, THRAP3, RBM14, CALM2	287	1281	15145	2.01853	0.00127124	0.000141329	0.00455246
GOTERM_BP_FAT	GO:0043933~macromolecular complex subunit organization	36	9.32642	5.82551e-07	DIAPH1, TBP, MED23, BMS1, CTNNB1, NDUFS7, KIF2C, DDX23, HIST1H4E, HSPA4, HIST1H4C, USP16, MDN1, TUBA1C, HIST1H4H, NFE2, IPO13, NASP, DDX1, GTF2H4, STXBP3, GTF2B, PRPF6, SF3A3, TAF11, PPIH, TAF13, TAF12, NUP205, RPS14, THRAP3, RPS15, HIST1H3B, TRPC4AP, H3F3B, WASL, MDM4, SNRPE	307	1039	22800	2.57326	0.000814657	0.000162985	0.000959763
GOTERM_BP_FAT	GO:0006397~mRNA processing	26	6.73575	3.55036e-07	FUS, SCAF1, TRA2B, PPIL1, DDX1, SF3B5, DGCR14, HNRNPU, PRPF6, SF3B2, SF3A3, PPIH, DDX23, FRG1, TARDBP, SFPQ, PCBP2, U2AF1, SRRM1, POP4, RBM14, SNRPE, RBM28, TSEN15, CPSF1, THOC1	307	581	22800	3.32348	0.000496572	0.000165552	0.000584929
GOTERM_MF_FAT	GO:0003713~transcription coactivator activity	13	3.36788	3.33005e-06	TAF11, SUPT3H, NFE2, TAF12, NCOA3, ABT1, THRAP3, MED23, USP16, RBM14, JUNB, PRPF6, CTNNB1	291	190	24256	5.70317	0.00142757	0.000285678	0.00469195
GOTERM_BP_FAT	GO:0000375~RNA splicing, via transesterification reactions	14	3.62694	1.40273e-06	FUS, TRA2B, DDX1, SF3B5, HNRNPU, SF3A3, SF3B2, PRPF6, DDX23, PCBP2, U2AF1, SRRM1, SNRPE, CPSF1	307	185	22800	5.62021	0.0019605	0.000327018	0.00231101
GOTERM_BP_FAT	GO:0000398~nuclear mRNA splicing, via spliceosome	14	3.62694	1.40273e-06	FUS, TRA2B, DDX1, SF3B5, HNRNPU, SF3A3, SF3B2, PRPF6, DDX23, PCBP2, U2AF1, SRRM1, SNRPE, CPSF1	307	185	22800	5.62021	0.0019605	0.000327018	0.00231101
GOTERM_BP_FAT	GO:0000377~RNA splicing, via transesterification reactions with bulged adenosine as nucleophile	14	3.62694	1.40273e-06	FUS, TRA2B, DDX1, SF3B5, HNRNPU, SF3A3, SF3B2, PRPF6, DDX23, PCBP2, U2AF1, SRRM1, SNRPE, CPSF1	307	185	22800	5.62021	0.0019605	0.000327018	0.00231101
GOTERM_BP_FAT	GO:0065003~macromolecular complex assembly	33	8.54922	2.79946e-06	DIAPH1, TBP, MED23, BMS1, CTNNB1, NDUFS7, DDX23, HIST1H4E, HSPA4, HIST1H4C, USP16, MDN1, TUBA1C, HIST1H4H, IPO13, DDX1, GTF2H4, STXBP3, GTF2B, PRPF6, SF3A3, TAF11, PPIH, TAF13, TAF12, NUP205, RPS14, THRAP3, RPS15, HIST1H3B, TRPC4AP, H3F3B, WASL, MDM4, SNRPE	307	969	22800	2.52922	0.00390879	0.000559336	0.00461208
GOTERM_BP_FAT	GO:0022613~ribonucleoprotein complex biogenesis	20	5.18135	3.48073e-06	TBL3, RRP1, SURF6, GTPBP10, DDX1, BMS1, PRPF6, RPS7, SF3A3, UTP11L, RPS19, RPS16, DDX23, FRG1, RPS14, RPS15, RPL11, POP4, GNL2, SNRPE	307	412	22800	3.6052	0.00485771	0.000608508	0.00573443
GOTERM_BP_FAT	GO:0006366~transcription from RNA polymerase II promoter	17	4.40415	5.53001e-06	SCAF1, SUPT3H, TAF1C, CCNT1, GTF2H4, TBP, MED23, GTF2B, DDIT3, TAF11, TAF13, TAF12, ABT1, TARDBP, THRAP3, SUPT4H1, NFX1	307	312	22800	4.0466	0.00770665	0.000859242	0.00911044
GOTERM_CC_FAT	GO:0022627~cytosolic small ribosomal subunit	10	2.59067	3.47153e-05	RPS26, RPS27, RPS19, RPS16, RPS3A, RPS14, RPS15, RPS13, UBA52, RPS7	287	86	15145	6.13605	0.0133795	0.00134607	0.0481956
GOTERM_BP_FAT	GO:0016071~mRNA metabolic process	29	7.51295	1.42802e-05	SCAF1, FUS, PPIL1, TRA2B, HSPA1B, SF3B5, DGCR14, SF3B2, DDX23, FRG1, TARDBP, PCBP2, U2AF1, SRRM1, RBM28, TSEN15, DDX1, HNRNPU, PRPF6, SF3A3, PPIH, PNRC2, SFPQ, SERBP1, POP4, RBM14, SNRPE, CPSF1, THOC1	307	856	22800	2.51606	0.0197798	0.00199581	0.0235243
GOTERM_BP_FAT	GO:0007049~cell cycle	37	9.58549	2.2432e-05	PPP6C, KIFC1, XRCC2, CCNT1, CDC73, RCC1, CTNNB1, KIF2C, CDCA8, PSMB1, MDC1, FANCI, TARDBP, USP16, DNAJC2, TXNIP, BOD1, ZC3HC1, ANAPC5, NASP, MSH5, RINT1, TBRG4, UBR2, CDK4, RAD54L, RAD50, DDIT3, MFN2, MAPK1, PSMC4, DUSP1, MDM4, PDCD6IP, MAD2L2, CALM2, UBA52	307	1279	22800	2.14846	0.0308954	0.00284891	0.0369509
GOTERM_MF_FAT	GO:0003924~GTPase activity	15	3.88601	5.17087e-05	TUFM, EEF1A1, RAB7A, GTPBP3, GNAI3, EEF2, RAB1A, MFN2, NRAS, GNB2, RAB5A, RAB11A, ARL8B, GNL2, TUBA1C	291	332	24256	3.76599	0.0219393	0.00369044	0.0728332
GOTERM_CC_FAT	GO:0022625~cytosolic large ribosomal subunit	9	2.33161	0.000155899	RPL18A, RPL41, RPL22, RPL6, RPLP2, RPL37, RPL11, RPL38, RPL28	287	82	15145	5.79183	0.0587001	0.00548432	0.216267
GOTERM_BP_FAT	GO:0010608~posttranscriptional regulation of gene expression	15	3.88601	7.11128e-05	DDX1, ANKHD1-EIF4EBP3, ANKHD1, CDK4, HNRNPU, MAPK1, EIF3B, EIF4A2, SND1, SERBP1, EIF1, MDM4, PPP1R15B, EIF2B3, DNAJA3, SRP9	307	305	22800	3.65248	0.0947013	0.0076239	0.117096
GOTERM_BP_FAT	GO:0034660~ncRNA metabolic process	21	5.44041	0.000118343	TBL3, CARS, GTPBP3, RRP1, LARS2, VARS, TRMT61B, RPS7, UTP11L, RPS19, RPS16, FRG1, INTS4, RPS14, RPS15, LARS, RPL11, POP4, AARS2, TSEN15, DUS3L	307	578	22800	2.69829	0.152591	0.0117569	0.194795
GOTERM_MF_FAT	GO:0031202~RNA splicing factor activity, transesterification mechanism	5	1.29534	0.000282735	DDX23, TRA2B, SRRM1, PRPF6, SF3A3	291	27	24256	15.4359	0.114241	0.0171808	0.397639
GOTERM_BP_FAT	GO:0042254~ribosome biogenesis	15	3.88601	0.000191019	TBL3, RRP1, SURF6, GTPBP10, BMS1, RPS7, UTP11L, RPS19, RPS16, FRG1, RPS14, RPS15, RPL11, POP4, GNL2	307	335	22800	3.32539	0.234526	0.0176596	0.314243
GOTERM_BP_FAT	GO:0034621~cellular macromolecular complex subunit organization	21	5.44041	0.000217998	NFE2, IPO13, DIAPH1, NASP, DDX1, BMS1, PRPF6, SF3A3, NDUFS7, KIF2C, DDX23, NUP205, RPS14, RPS15, HIST1H3B, HIST1H4E, H3F3B, HSPA4, HIST1H4C, WASL, SNRPE, TUBA1C, HIST1H4H	307	606	22800	2.57361	0.262886	0.0177819	0.358552
GOTERM_BP_FAT	GO:0006368~RNA elongation from RNA polymerase II promoter	7	1.81347	0.00032806	TAF11, TAF13, TAF12, GTF2H4, TBP, SUPT4H1, GTF2B	307	69	22800	7.53434	0.368104	0.01976	0.539117
GOTERM_BP_FAT	GO:0042981~regulation of apoptosis	23	5.95855	0.000371698	TXNIP, BCLAF1, ING3, PRAME, XRCC2, ZC3HC1, DFFA, CYCS, HSPA1B, BCL2L13, DDIT3, MAPK1, NRAS, UTP11L, DUSP1, RPS3A, BTG1, RPL11, FAF1, HSPA5, DNAJA3, UBA52, HSPA9	307	729	22800	2.34313	0.40554	0.0198052	0.610623
GOTERM_BP_FAT	GO:0022402~cell cycle process	26	6.73575	0.00034662	KIFC1, PPP6C, XRCC2, RCC1, CTNNB1, KIF2C, CDCA8, PSMB1, TARDBP, USP16, DNAJC2, BOD1, ZC3HC1, ANAPC5, MSH5, TBRG4, UBR2, CDK4, RAD54L, RAD50, DDIT3, MFN2, PSMC4, MDM4, MAD2L2, UBA52	307	876	22800	2.20427	0.384306	0.0200057	0.569535
GOTERM_BP_FAT	GO:0051169~nuclear transport	13	3.36788	0.000366928	XPOT, IPO13, NXF1, NUP155, MAPK1, PPIH, NUP214, NUP205, RPS15, LSG1, NUP54, THOC1, HSPA9	307	275	22800	3.51081	0.401558	0.0203276	0.602809
GOTERM_BP_FAT	GO:0043632~modification-dependent macromolecule catabolic process	26	6.73575	0.000323672	ZC3HC1, USP3, ANAPC5, RAD23A, UBR4, GAN, UBR2, MYLIP, CBLL1, UBAC1, CNOT4, PSMB1, PSMC4, FBXO28, OTUD7B, RABGEF1, RAD18, ZMPSTE24, RNF168, FAF1, USP48, USP16, USP32, UBA52, UBE2T, NFX1	307	872	22800	2.21439	0.364213	0.0203755	0.531925
GOTERM_BP_FAT	GO:0019941~modification-dependent protein catabolic process	26	6.73575	0.000323672	ZC3HC1, USP3, ANAPC5, RAD23A, UBR4, GAN, UBR2, MYLIP, CBLL1, UBAC1, CNOT4, PSMB1, PSMC4, FBXO28, OTUD7B, RABGEF1, RAD18, ZMPSTE24, RNF168, FAF1, USP48, USP16, USP32, UBA52, UBE2T, NFX1	307	872	22800	2.21439	0.364213	0.0203755	0.531925
GOTERM_BP_FAT	GO:0006913~nucleocytoplasmic transport	13	3.36788	0.000322659	XPOT, IPO13, NXF1, NUP155, MAPK1, PPIH, NUP214, NUP205, RPS15, LSG1, NUP54, THOC1, HSPA9	307	271	22800	3.56263	0.363311	0.0212693	0.530264
GOTERM_BP_FAT	GO:0034470~ncRNA processing	16	4.14508	0.000281976	TBL3, GTPBP3, RRP1, TRMT61B, RPS7, UTP11L, RPS19, RPS16, FRG1, INTS4, RPS14, RPS15, RPL11, POP4, TSEN15, DUS3L	307	391	22800	3.03906	0.32601	0.0216804	0.46355
GOTERM_BP_FAT	GO:0006446~regulation of translational initiation	6	1.5544	0.000298072	EIF3B, EIF4A2, DDX1, ANKHD1-EIF4EBP3, EIF1, ANKHD1, EIF2B3	307	44	22800	10.1273	0.341022	0.0217116	0.48995
GOTERM_BP_FAT	GO:0006351~transcription, DNA-dependent	17	4.40415	0.000318318	SCAF1, SUPT3H, TAF1C, CCNT1, GTF2H4, TBP, MED23, GTF2B, DDIT3, TAF11, TAF13, TAF12, ABT1, TARDBP, THRAP3, SUPT4H1, NFX1	307	439	22800	2.87595	0.35943	0.0220237	0.523146
GOTERM_BP_FAT	GO:0010941~regulation of cell death	23	5.95855	0.000464671	TXNIP, BCLAF1, ING3, PRAME, XRCC2, ZC3HC1, DFFA, CYCS, HSPA1B, BCL2L13, DDIT3, MAPK1, NRAS, UTP11L, DUSP1, RPS3A, BTG1, RPL11, FAF1, HSPA5, DNAJA3, UBA52, HSPA9	307	741	22800	2.30519	0.478072	0.0221721	0.762811
GOTERM_BP_FAT	GO:0032774~RNA biosynthetic process	17	4.40415	0.000481677	SCAF1, SUPT3H, TAF1C, CCNT1, GTF2H4, TBP, MED23, GTF2B, DDIT3, TAF11, TAF13, TAF12, ABT1, TARDBP, THRAP3, SUPT4H1, NFX1	307	456	22800	2.76873	0.490348	0.0222171	0.790623
GOTERM_BP_FAT	GO:0042274~ribosomal small subunit biogenesis	5	1.29534	0.000437574	RPS19, RPS16, RPS14, RPS15, RPS7	307	27	22800	13.7532	0.457897	0.0224226	0.718478
GOTERM_BP_FAT	GO:0043067~regulation of programmed cell death	23	5.95855	0.000457124	TXNIP, BCLAF1, ING3, PRAME, XRCC2, ZC3HC1, DFFA, CYCS, HSPA1B, BCL2L13, DDIT3, MAPK1, NRAS, UTP11L, DUSP1, RPS3A, BTG1, RPL11, FAF1, HSPA5, DNAJA3, UBA52, HSPA9	307	740	22800	2.3083	0.47253	0.0225861	0.750465
GOTERM_BP_FAT	GO:0022618~ribonucleoprotein complex assembly	8	2.07254	0.000512273	DDX23, RPS14, RPS15, DDX1, BMS1, SNRPE, PRPF6, SF3A3	307	104	22800	5.71285	0.511714	0.022859	0.840646
GOTERM_MF_FAT	GO:0016563~transcription activator activity	14	3.62694	0.000475002	SUPT3H, NFE2, TAF8, MED23, JUNB, PRPF6, CTNNB1, TAF11, TAF12, NCOA3, ABT1, THRAP3, USP16, RBM14	291	364	24256	3.20592	0.184394	0.0251562	0.667204
GOTERM_BP_FAT	GO:0006354~RNA elongation	7	1.81347	0.000680238	TAF11, TAF13, TAF12, GTF2H4, TBP, SUPT4H1, GTF2B	307	79	22800	6.58063	0.614023	0.0284356	1.11483
GOTERM_BP_FAT	GO:0043068~positive regulation of programmed cell death	14	3.62694	0.0006625	TXNIP, BCLAF1, ING3, DFFA, BCL2L13, DDIT3, MAPK1, UTP11L, DUSP1, RPS3A, RPL11, FAF1, UBA52, DNAJA3	307	336	22800	3.09446	0.604318	0.0285576	1.08591
GOTERM_BP_FAT	GO:0010942~positive regulation of cell death	14	3.62694	0.0006625	TXNIP, BCLAF1, ING3, DFFA, BCL2L13, DDIT3, MAPK1, UTP11L, DUSP1, RPS3A, RPL11, FAF1, UBA52, DNAJA3	307	336	22800	3.09446	0.604318	0.0285576	1.08591
GOTERM_BP_FAT	GO:0043065~positive regulation of apoptosis	14	3.62694	0.0006625	TXNIP, BCLAF1, ING3, DFFA, BCL2L13, DDIT3, MAPK1, UTP11L, DUSP1, RPS3A, RPL11, FAF1, UBA52, DNAJA3	307	336	22800	3.09446	0.604318	0.0285576	1.08591
GOTERM_MF_FAT	GO:0016251~general RNA polymerase II transcription factor activity	9	2.33161	0.000705727	TAF11, TAF1C, TAF13, TAF12, ABT1, THRAP3, TBP, RBM14, GTF2B	291	160	24256	4.68866	0.2613	0.0298323	0.989794
GOTERM_BP_FAT	GO:0051603~proteolysis involved in cellular protein catabolic process	26	6.73575	0.000875433	ZC3HC1, USP3, ANAPC5, RAD23A, UBR4, GAN, UBR2, MYLIP, CBLL1, UBAC1, CNOT4, PSMB1, PSMC4, FBXO28, OTUD7B, RABGEF1, RAD18, ZMPSTE24, RNF168, FAF1, USP48, USP16, USP32, UBA52, UBE2T, NFX1	307	934	22800	2.06739	0.706321	0.0334625	1.43257
GOTERM_BP_FAT	GO:0051276~chromosome organization	22	5.69948	0.000865049	UTP3, SUPT3H, KIFC1, ING3, NFE2, NASP, MSH5, HAT1, CDC73, RAD54L, RAD50, EYA3, KDM1A, CDCA8, TAF12, HIST1H3B, HIST1H4E, H3F3B, HIST1H4C, RNF168, SUPT4H1, USP16, RBM14, HIST1H4H	307	726	22800	2.25052	0.70202	0.0340007	1.41569
GOTERM_BP_FAT	GO:0044257~cellular protein catabolic process	26	6.73575	0.000994595	ZC3HC1, USP3, ANAPC5, RAD23A, UBR4, GAN, UBR2, MYLIP, CBLL1, UBAC1, CNOT4, PSMB1, PSMC4, FBXO28, OTUD7B, RABGEF1, RAD18, ZMPSTE24, RNF168, FAF1, USP48, USP16, USP32, UBA52, UBE2T, NFX1	307	943	22800	2.04766	0.751455	0.0369261	1.62607
GOTERM_BP_FAT	GO:0051168~nuclear export	7	1.81347	0.00119959	XPOT, NUP214, RPS15, LSG1, NXF1, HSPA9, THOC1	307	88	22800	5.90761	0.813484	0.0432283	1.95812
GOTERM_BP_FAT	GO:0070271~protein complex biogenesis	22	5.69948	0.00123819	IPO13, DIAPH1, GTF2H4, STXBP3, MED23, TBP, GTF2B, CTNNB1, TAF11, NDUFS7, TAF13, PPIH, TAF12, NUP205, THRAP3, TRPC4AP, HSPA4, WASL, MDM4, USP16, MDN1, TUBA1C	307	748	22800	2.18433	0.823299	0.0434703	2.02051
GOTERM_BP_FAT	GO:0006461~protein complex assembly	22	5.69948	0.00123819	IPO13, DIAPH1, GTF2H4, STXBP3, MED23, TBP, GTF2B, CTNNB1, TAF11, NDUFS7, TAF13, PPIH, TAF12, NUP205, THRAP3, TRPC4AP, HSPA4, WASL, MDM4, USP16, MDN1, TUBA1C	307	748	22800	2.18433	0.823299	0.0434703	2.02051
GOTERM_BP_FAT	GO:0008219~cell death	20	5.18135	0.00142336	FUS, DFFA, SLC33A1, CYCS, TBRG4, TBP, GAN, BCL2L13, CTNNB1, DDIT4, PPM1F, NRAS, TARDBP, RHOT2, FAF1, MDM4, PDCD6IP, DNAJA3, UBA52, THOC1	307	653	22800	2.27464	0.863673	0.0485969	2.31937
K562: Cluster NFY
Category	Term	Count	%	PValue	Genes	List Total	Pop Hits	Pop Total	Fold Enrichment	Bonferroni	Benjamini	FDR
GOTERM_BP_FAT	GO:0006350~transcription	85	19.9063	2.79896e-20	E2F3, E2F7, RBM4, FOXK2, CNOT3, BBX, ZNF675, MED24, CNOT1, ZNF253, PTMA, ZNF678, YBX1, PNN, SMARCD2, CASP8AP2, HSF2, HOMEZ, CREB3L2, ANP32A, ZNF107, SERTAD1, ZNF493, ZNF43, ZNF93, SSBP3, ZNF100, ZNF92, TLE3, SCAI, HMG20B, MCM3, MXD1, MCM5, SUV420H2, ZNF138, HES1, ZNF718, ADRM1, ZNF195, ZNF789, BAZ1B, ZNF714, KHSRP, NFE2L1, ZNF431, PRDM2, RUVBL1, RBM39, CAMTA1, ZNF430, ZNF273, CTNND1, NFYB, SRF, T…	336	1924	22800	2.99785	4.87858e-17	4.87858e-17	4.735e-17
GOTERM_BP_FAT	GO:0045449~regulation of transcription	93	21.7799	1.21516e-15	E2F3, E2F7, RBM4, FOXK2, CNOT3, BBX, ZNF675, MED24, CNOT1, ZNF253, ZNF678, YBX1, PNN, NFATC2IP, SMARCD2, CASP8AP2, HSF2, HOMEZ, CREB3L2, ANP32A, ZNF107, CAT, SERTAD1, ZNF493, ZNF43, PPP2R1A, ZNF93, SSBP3, ZNF100, ZNF92, TLE3, SCAI, HMG20B, MCM3, MXD1, MCM5, SUV420H2, ZNF138, HES1, ZNF718, ZNF195, ZNF789, BAZ1B, ZNF714, KHSRP, NFE2L1, ZNF431, PRDM2, RBM39, RUVBL1, CAMTA1, HMGB1, ZNF430, ZNF273, CT…	336	2647	22800	2.3841	2.12863e-12	1.06426e-12	2.06501e-12
GOTERM_BP_FAT	GO:0022402~cell cycle process	45	10.5386	1.09931e-12	PRC1, NEK2, STK11, TTK, AURKB, CALR, SESN2, CCNG1, SPC24, FAM83D, SPC25, TUBB, PSMB3, INCENP, BUB1, PSMD4, TNKS, H2AFX, TCF3, NUDC, BUB3, ASPM, DHCR24, CDC6, MSH2, DLGAP5, CCNF, WDR6, TPX2, CENPF, CDC23, CDC20, PMF1, MYH9, CDKN3, CDC25C, CCNB1, CCNB2, ZWINT, SETD8, RUVBL1, AKAP8, KPNA2, NUP43, MYH10	336	876	22800	3.48581	1.91615e-09	6.38718e-10	1.85976e-09
GOTERM_BP_FAT	GO:0007049~cell cycle	55	12.8806	2.25312e-12	E2F3, MAEA, PRC1, E2F7, TTK, AURKB, FAM83D, CASP8AP2, INCENP, H2AFX, PSMD4, ASPM, DHCR24, CDC6, CCNF, TPX2, HMG20B, MYH9, MCM3, ESCO2, ZWINT, RUVBL1, AKAP8, KPNA2, NUP43, NEK2, STK11, CCNG1, SESN2, CALR, PIN1, SPC24, SPC25, TUBB, PSMB3, BUB1, TNKS, TCF3, NUDC, BUB3, MSH2, DLGAP5, WDR6, CENPF, CDC23, CDC20, PMF1, CDC25C, CDKN3, CCNB1, CCNB2, SETD8, CHAF1A, MPHOSPH8, MYH10	336	1279	22800	2.91802	3.92713e-09	9.81782e-10	3.81155e-09
GOTERM_MF_FAT	GO:0003677~DNA binding	75	17.5644	8.90648e-12	E2F3, E2F7, FOXK2, BBX, ZNF675, ZNF253, YBX1, ZNF678, PNN, H2AFV, HSF2, HOMEZ, CREB3L2, ZNF107, H2AFX, TOP2A, ZNF493, ZNF43, ZNF93, SSBP3, ZNF100, ZNF92, HMG20B, MCM3, MXD1, MCM5, ESCO2, HES1, NUCB1, ZNF138, ZNF718, ZNF195, ZNF789, ZNF691, BAZ1B, ZNF714, NUCB2, KHSRP, NFE2L1, ZNF431, PRDM2, AKAP8, HIST1H2AB, HMGB1, ZNF430, ZNF273, NFYB, CALR, SRF, RPA2, MLLT1, GATAD2B, GTF3C5, CHD6, TCF3, ETV5, Z…	306	2592	24256	2.29363	4.60462e-09	4.60462e-09	1.28859e-08
GOTERM_BP_FAT	GO:0000279~M phase	34	7.96253	6.06066e-11	PRC1, NEK2, TTK, AURKB, CCNG1, SPC24, FAM83D, SPC25, TUBB, INCENP, BUB1, H2AFX, TNKS, ASPM, BUB3, NUDC, CDC6, DLGAP5, CCNF, TPX2, CENPF, CDC23, CDC20, PMF1, MYH9, CDC25C, CCNB1, CCNB2, ZWINT, SETD8, RUVBL1, AKAP8, KPNA2, NUP43	336	591	22800	3.9038	1.05637e-07	2.11275e-08	1.02528e-07
GOTERM_BP_FAT	GO:0000278~mitotic cell cycle	36	8.43091	7.70072e-11	PRC1, NEK2, TTK, AURKB, CCNG1, SPC24, FAM83D, SPC25, TUBB, PSMB3, INCENP, BUB1, PSMD4, TNKS, TCF3, ASPM, BUB3, NUDC, CDC6, DLGAP5, CCNF, TPX2, CENPF, CDC23, CDC20, PMF1, CDKN3, CDC25C, CCNB1, CCNB2, ZWINT, SETD8, RUVBL1, AKAP8, KPNA2, NUP43	336	665	22800	3.67347	1.34224e-07	2.23706e-08	1.30273e-07
GOTERM_MF_FAT	GO:0030528~transcription regulator activity	54	12.6464	1.9824e-10	E2F3, E2F7, RBM4, FOXK2, CNOT3, MED24, ZNF675, ZNF253, YBX1, SMARCD2, CASP8AP2, HSF2, HOMEZ, CREB3L2, SERTAD1, CUTA, ZNF93, SSBP3, ZNF92, SCAI, HMG20B, MXD1, HES1, ZNF138, BAZ1B, NFE2L1, PRDM2, CAMTA1, NFYB, CALR, SRF, TCERG1, GATAD2B, GTF3C5, MLLT1, ETV5, TCF3, HSD17B8, HNRNPAB, KLF10, TP53BP1, ATAD2, TFCP2, PMF1, MED30, HDAC1, MRPL28, ILF2, ID1, SP2, RFX1, SETD8, KDM4A, RERE	306	1639	24256	2.61164	1.0249e-07	5.12449e-08	2.86815e-07
GOTERM_BP_FAT	GO:0022403~cell cycle phase	36	8.43091	2.53157e-10	PRC1, NEK2, TTK, AURKB, CCNG1, SPC24, FAM83D, SPC25, TUBB, INCENP, BUB1, TNKS, H2AFX, TCF3, ASPM, BUB3, NUDC, CDC6, DLGAP5, CCNF, TPX2, CENPF, CDC23, CDC20, PMF1, MYH9, CDKN3, CDC25C, CCNB1, CCNB2, ZWINT, SETD8, RUVBL1, AKAP8, KPNA2, NUP43	336	695	22800	3.5149	4.41252e-07	6.3036e-08	4.28266e-07
GOTERM_BP_FAT	GO:0000280~nuclear division	28	6.55738	3.26477e-10	NEK2, AURKB, CCNG1, SPC24, FAM83D, SPC25, TUBB, INCENP, BUB1, ASPM, BUB3, NUDC, CDC6, DLGAP5, CCNF, TPX2, CENPF, CDC23, CDC20, PMF1, CDC25C, CCNB1, CCNB2, ZWINT, SETD8, RUVBL1, AKAP8, NUP43	336	433	22800	4.38799	5.6905e-07	7.11312e-08	5.52302e-07
GOTERM_BP_FAT	GO:0007067~mitosis	28	6.55738	3.26477e-10	NEK2, AURKB, CCNG1, SPC24, FAM83D, SPC25, TUBB, INCENP, BUB1, ASPM, BUB3, NUDC, CDC6, DLGAP5, CCNF, TPX2, CENPF, CDC23, CDC20, PMF1, CDC25C, CCNB1, CCNB2, ZWINT, SETD8, RUVBL1, AKAP8, NUP43	336	433	22800	4.38799	5.6905e-07	7.11312e-08	5.52302e-07
GOTERM_BP_FAT	GO:0048285~organelle fission	28	6.55738	4.89165e-10	NEK2, AURKB, CCNG1, SPC24, FAM83D, SPC25, TUBB, INCENP, BUB1, ASPM, BUB3, NUDC, CDC6, DLGAP5, CCNF, TPX2, CENPF, CDC23, CDC20, PMF1, CDC25C, CCNB1, CCNB2, ZWINT, SETD8, RUVBL1, AKAP8, NUP43	336	441	22800	4.30839	8.52614e-07	9.47349e-08	8.27521e-07
GOTERM_BP_FAT	GO:0000087~M phase of mitotic cell cycle	28	6.55738	6.90505e-10	NEK2, AURKB, CCNG1, SPC24, FAM83D, SPC25, TUBB, INCENP, BUB1, ASPM, BUB3, NUDC, CDC6, DLGAP5, CCNF, TPX2, CENPF, CDC23, CDC20, PMF1, CDC25C, CCNB1, CCNB2, ZWINT, SETD8, RUVBL1, AKAP8, NUP43	336	448	22800	4.24107	1.20355e-06	1.20355e-07	1.16813e-06
GOTERM_BP_FAT	GO:0051252~regulation of RNA metabolic process	57	13.3489	6.75269e-09	E2F3, E2F7, RBM4, FOXK2, MED24, ZNF675, ZNF253, YBX1, NFATC2IP, SMARCD2, HSF2, HOMEZ, CREB3L2, ZNF493, ZNF43, ZNF93, ZNF100, ZNF92, TLE3, HMG20B, HES1, ZNF138, ZNF718, ZNF789, ZNF195, ZNF714, NFE2L1, ZNF431, PRDM2, RUVBL1, HMGB1, ZNF430, ZNF273, NFYB, CALR, SRF, GATAD2B, MLLT1, CHD6, ETV5, TCF3, ZNF267, HNRNPAB, ZNF564, KLF10, TP53BP1, ELAVL1, TFCP2, ZNF626, TULP3, HDAC1, ILF2, SP2, ID1, RFX1, YW…	336	1683	22800	2.29819	1.17699e-05	9.80827e-07	1.14235e-05
GOTERM_BP_FAT	GO:0006355~regulation of transcription, DNA-dependent	56	13.1148	6.26677e-09	E2F3, E2F7, FOXK2, RBM4, MED24, ZNF675, ZNF253, YBX1, NFATC2IP, SMARCD2, HSF2, HOMEZ, CREB3L2, ZNF493, ZNF43, ZNF93, ZNF100, ZNF92, TLE3, HMG20B, HES1, ZNF138, ZNF718, ZNF789, ZNF195, ZNF714, NFE2L1, ZNF431, PRDM2, RUVBL1, HMGB1, ZNF430, ZNF273, NFYB, CALR, SRF, GATAD2B, MLLT1, CHD6, ETV5, TCF3, ZNF267, HNRNPAB, ZNF564, KLF10, TP53BP1, TFCP2, ZNF626, TULP3, HDAC1, ILF2, SP2, ID1, RFX1, YWHAQ, RERE	336	1633	22800	2.32701	1.09229e-05	9.92998e-07	1.06015e-05
GOTERM_BP_FAT	GO:0051726~regulation of cell cycle	24	5.62061	2.16994e-08	CDC6, XPO1, MAEA, MSH2, NEK2, DLGAP5, CENPF, CDC23, TTK, INTS3, CALR, CCNG1, CDC25C, CDKN3, PIN1, CCNB1, HDAC1, ZWINT, BUB1, PEBP1, H2AFX, TCF3, BUB3, SERTAD1	336	392	22800	4.15452	3.78214e-05	2.90939e-06	3.67089e-05
GOTERM_BP_FAT	GO:0051301~cell division	29	6.79157	3.19607e-07	MAEA, PRC1, NEK2, AURKB, CCNG1, SPC24, FAM83D, SPC25, ATAD3B, INCENP, BUB1, ASPM, NUDC, CDC6, CCNF, CENPF, CDC23, CDC20, PMF1, MYH9, CDC25C, MCM5, CCNB1, CCNB2, ZWINT, SETD8, RUVBL1, NUP43, MYH10	336	640	22800	3.07478	0.00055692	3.97903e-05	0.000540678
GOTERM_CC_FAT	GO:0000267~cell fraction	37	8.66511	4.46152e-07	HRAS, MAEA, HMGCR, HMGCS1, CTNND1, CYTH2, CALR, IARS, PGP, GOT1, STT3A, GLO1, PRKACA, TNKS, DDOST, HIP1, HSD17B8, ACTB, P4HB, PPP2R1A, EBP, PLA2G15, ABCB8, WDR6, CYB5B, JUP, ADRM1, LAMP1, CCNB2, VCP, ARAF, YWHAQ, PEBP1, SORT1, MTOR, ASNA1, PC	276	800	15145	2.53788	0.000169077	4.2272e-05	0.000617408
GOTERM_CC_FAT	GO:0000793~condensed chromosome	16	3.74707	1.76909e-06	NOL6, HMGB1, NEK2, TP53BP1, CENPF, AURKB, PMF1, SUV420H2, SPC24, SPC25, BAZ1B, ZWINT, INCENP, BUB1, AKAP8, NUP43	276	188	15145	4.67006	0.00067026	0.000134088	0.00244813
GOTERM_BP_FAT	GO:0007088~regulation of mitosis	9	2.10773	1.1545e-06	NEK2, DLGAP5, BUB1, CENPF, PEBP1, CDC23, TTK, CDC25C, PIN1	336	54	22800	11.3095	0.00201028	0.000134145	0.00195306
GOTERM_BP_FAT	GO:0051783~regulation of nuclear division	9	2.10773	1.1545e-06	NEK2, DLGAP5, BUB1, CENPF, PEBP1, CDC23, TTK, CDC25C, PIN1	336	54	22800	11.3095	0.00201028	0.000134145	0.00195306
GOTERM_BP_FAT	GO:0051276~chromosome organization	30	7.02576	1.24369e-06	HIST1H2AB, HMGB1, NEK2, RBM4, NAP1L4, H2AFV, SMARCD2, ACTL6A, H2AFX, CHD6, TOP2A, BUB3, HIST1H2BD, MSH2, DLGAP5, CENPF, CDC23, HMG20B, SUV420H2, BAZ1B, HDAC1, ZWINT, KDM4B, SETD8, RUVBL1, KDM4A, AKAP8, CHAF1A, MPHOSPH8, RERE	336	726	22800	2.80401	0.00216541	0.000135476	0.00210394
GOTERM_CC_FAT	GO:0015630~microtubule cytoskeleton	31	7.25995	8.20934e-06	MAEA, PRC1, NEK2, TTK, AURKB, FAM83D, TUBB, INCENP, BUB1, TNKS, TOP2A, ASPM, NUDC, KIF14, CDC6, PPP2R1A, CEP192, DLGAP5, TPX2, CENPF, CDC20, MYH9, MCM3, CEP152, CCNB1, KIF1B, CCNB2, TBCC, MAP4, RUVBL1, MYH10	276	688	15145	2.47248	0.00310652	0.000518424	0.0113599
GOTERM_CC_FAT	GO:0044432~endoplasmic reticulum part	22	5.15222	9.71008e-06	RTN4, ARL6IP1, P4HB, FKBP8, HERPUD1, SPTLC2, HMGCR, RRBP1, PDIA6, CALR, DERL3, OS9, STT3B, STT3A, DHCR7, FKBP14, ERAP1, DOLPP1, DDOST, EIF2AK3, RCN2, DHCR24	276	391	15145	3.08749	0.00367338	0.000525596	0.0134365
GOTERM_CC_FAT	GO:0030530~heterogeneous nuclear ribonucleoprotein complex	5	1.17096	1.24738e-05	HNRNPL, HNRNPUL1, PTBP1, RBMX, HNRNPR	276	9	15145	30.4851	0.00471643	0.000590774	0.0172605
GOTERM_BP_FAT	GO:0044092~negative regulation of molecular function	17	3.98126	6.296e-06	PPP2R1A, HERPUD1, NF2, HMGCR, ZNF675, CDC23, CDC20, ID1, PSMB3, MLLT1, SORT1, TNKS, PSMD4, ATPIF1, CAT, BUB3, DHCR24	336	288	22800	4.00546	0.010914	0.000645319	0.0106504
GOTERM_MF_FAT	GO:0042802~identical protein binding	23	5.38642	4.28882e-06	GRPEL1, GGCT, HMGCR, MSH2, E2F7, CENPF, ELAVL1, OXSR1, MYH9, SRF, MED30, CASP8AP2, HDAC1, HSF2, FYN, ATPIF1, CAT, HNRNPC, TCF3, TOP2A, EIF2AK3, POC5, FTL	306	575	24256	3.17072	0.00221487	0.000738835	0.00620493
GOTERM_CC_FAT	GO:0005819~spindle	17	3.98126	2.34261e-05	KIF14, CDC6, MAEA, PRC1, NEK2, DLGAP5, TPX2, CENPF, TTK, CDC20, AURKB, MYH9, FAM83D, INCENP, BUB1, ASPM, MYH10	276	261	15145	3.57412	0.0088393	0.000887465	0.0324135
GOTERM_MF_FAT	GO:0003700~transcription factor activity	28	6.55738	7.82135e-06	E2F3, E2F7, FOXK2, NFYB, SRF, YBX1, HSF2, HOMEZ, CREB3L2, GATAD2B, ETV5, TCF3, HNRNPAB, ZNF93, KLF10, ZNF92, ATAD2, HMG20B, TFCP2, MXD1, ZNF138, BAZ1B, MRPL28, HDAC1, RFX1, NFE2L1, PRDM2, RERE	306	834	24256	2.66127	0.00403549	0.0010104	0.0113154
GOTERM_CC_FAT	GO:0042175~nuclear envelope-endoplasmic reticulum network	18	4.21546	3.00537e-05	RTN4, ARL6IP1, XPO1, FKBP8, HERPUD1, SPTLC2, HMGCR, RRBP1, DERL3, OS9, STT3B, STT3A, DHCR7, NUCB2, DOLPP1, DDOST, EIF2AK3, DHCR24	276	296	15145	3.33688	0.0113259	0.00103496	0.0415819
GOTERM_BP_FAT	GO:0007346~regulation of mitotic cell cycle	13	3.0445	1.29942e-05	CDC6, MAEA, NEK2, ZWINT, DLGAP5, BUB1, CENPF, PEBP1, CDC23, TTK, CDC25C, BUB3, PIN1	336	177	22800	4.98386	0.0223945	0.00125749	0.0219801
GOTERM_CC_FAT	GO:0005694~chromosome	31	7.25995	5.31688e-05	HIST1H2AB, XPO1, HMGB1, NEK2, AURKB, SPC24, RPA2, SPC25, H2AFV, INCENP, BUB1, H2AFX, TNKS, CHD6, TOP2A, BUB3, NOL6, HIST1H2BD, TP53BP1, AKAP8L, CENPF, PMF1, MCM3, SUV420H2, BAZ1B, HDAC1, ZWINT, SETD8, AKAP8, NUP43, MPHOSPH8	276	760	15145	2.23825	0.0199498	0.00167788	0.0735528
GOTERM_CC_FAT	GO:0000775~chromosome, centromeric region	14	3.27869	5.84072e-05	XPO1, TP53BP1, CENPF, AURKB, PMF1, SUV420H2, SPC24, SPC25, BAZ1B, INCENP, ZWINT, BUB1, NUP43, BUB3	276	195	15145	3.93961	0.0218938	0.0017014	0.0807969
GOTERM_BP_FAT	GO:0007059~chromosome segregation	12	2.8103	2.17372e-05	SPC25, NEK2, ZWINT, DLGAP5, INCENP, CENPF, CDC23, AKAP8, PMF1, TOP2A, NUP43, BUB3	336	157	22800	5.18653	0.0371796	0.00199214	0.0367666
GOTERM_BP_FAT	GO:0010564~regulation of cell cycle process	11	2.57611	2.80261e-05	XPO1, NEK2, DLGAP5, BUB1, CENPF, PEBP1, CDC23, TTK, CDC25C, CALR, PIN1	336	133	22800	5.61224	0.0476761	0.00243952	0.0474012
GOTERM_MF_FAT	GO:0019899~enzyme binding	20	4.68384	3.47228e-05	IBTK, ACTB, CUTA, NEK2, DIAPH3, AKAP8L, COTL1, ECT2, JUP, HDAC1, SP2, PEBP1, SORT1, PRKACA, H2AFX, ATPIF1, AKAP8, KPNA2, TOP2A, DHCR24	306	518	24256	3.06054	0.0177918	0.00358397	0.0502256
GOTERM_BP_FAT	GO:0043086~negative regulation of catalytic activity	14	3.27869	4.86257e-05	PPP2R1A, HERPUD1, NF2, HMGCR, ZNF675, CDC23, CDC20, PSMB3, MLLT1, SORT1, PSMD4, ATPIF1, BUB3, DHCR24	336	235	22800	4.04255	0.0812641	0.00402789	0.0822283
GOTERM_CC_FAT	GO:0005789~endoplasmic reticulum membrane	16	3.74707	0.000175944	RTN4, ARL6IP1, FKBP8, HERPUD1, SPTLC2, HMGCR, RRBP1, DERL3, OS9, STT3B, STT3A, DHCR7, DOLPP1, DDOST, EIF2AK3, DHCR24	276	278	15145	3.15817	0.0645135	0.00415936	0.243206
GOTERM_CC_FAT	GO:0000779~condensed chromosome, centromeric region	10	2.34192	0.000202419	SUV420H2, SPC24, SPC25, ZWINT, TP53BP1, BUB1, CENPF, PMF1, AURKB, NUP43	276	112	15145	4.89939	0.0738549	0.00450303	0.279754
GOTERM_CC_FAT	GO:0005624~membrane fraction	24	5.62061	0.000271958	P4HB, EBP, HRAS, MAEA, ABCB8, HMGCR, CTNND1, CYTH2, CYB5B, CALR, JUP, LAMP1, ADRM1, PGP, CCNB2, STT3A, VCP, PEBP1, SORT1, PRKACA, TNKS, DDOST, HIP1, HSD17B8	276	566	15145	2.32678	0.0979508	0.00489684	0.375695
GOTERM_CC_FAT	GO:0005626~insoluble fraction	25	5.8548	0.000253745	P4HB, EBP, HRAS, MAEA, ABCB8, HMGCR, CTNND1, CYTH2, CYB5B, CALR, JUP, LAMP1, ADRM1, PGP, CCNB2, STT3A, VCP, ARAF, PEBP1, SORT1, PRKACA, TNKS, DDOST, HIP1, HSD17B8	276	600	15145	2.28638	0.0917009	0.00532917	0.350575
GOTERM_MF_FAT	GO:0030374~ligand-dependent nuclear receptor transcription coactivator activity	5	1.17096	0.000123901	CUTA, MED30, RBM4, MED24, HSD17B8	306	21	24256	18.8733	0.0620521	0.00797563	0.179112
GOTERM_MF_FAT	GO:0003712~transcription cofactor activity	14	3.27869	0.000115787	CUTA, RBM4, SCAI, MED24, PMF1, MXD1, TCERG1, MED30, CASP8AP2, SMARCD2, HSF2, NFE2L1, SETD8, HSD17B8	306	299	24256	3.71154	0.0581085	0.0085157	0.167391
GOTERM_MF_FAT	GO:0008134~transcription factor binding	19	4.44965	0.000102468	CUTA, HMGB1, RBM4, SCAI, CENPF, MED24, PMF1, MXD1, SRF, TCERG1, MED30, CASP8AP2, SMARCD2, HDAC1, HSF2, NFE2L1, SETD8, TCF3, HSD17B8	306	515	24256	2.92445	0.0515997	0.0087909	0.148149
GOTERM_CC_FAT	GO:0000776~kinetochore	10	2.34192	0.000577966	SPC24, SPC25, XPO1, ZWINT, TP53BP1, BUB1, CENPF, PMF1, NUP43, BUB3	276	129	15145	4.25374	0.196769	0.00991022	0.796861
GOTERM_BP_FAT	GO:0042127~regulation of cell proliferation	23	5.38642	0.000140836	CDC6, HRAS, E2F3, NF2, STK11, E2F7, KLF10, WDR6, TTK, CDKN3, CALR, PIN1, HES1, CTH, HDAC1, EEF1E1, DHCR7, GRN, ATPIF1, MTOR, TCF3, SERTAD1, DHCR24	336	621	22800	2.51323	0.217682	0.0110968	0.237985
GOTERM_CC_FAT	GO:0044427~chromosomal part	24	5.62061	0.000789674	HIST1H2AB, XPO1, HIST1H2BD, TP53BP1, CENPF, PMF1, AURKB, MCM3, SUV420H2, SPC24, RPA2, SPC25, BAZ1B, HDAC1, H2AFV, ZWINT, INCENP, BUB1, H2AFX, TNKS, CHD6, NUP43, MPHOSPH8, BUB3	276	611	15145	2.15541	0.258741	0.0129332	1.08727
GOTERM_BP_FAT	GO:0051640~organelle localization	10	2.34192	0.000208953	KIF1B, GBF1, DLGAP5, COPZ1, CENPF, CDC23, MYH9, NUDC, ASPM, MYH10	336	138	22800	4.91718	0.305277	0.0150622	0.352899
GOTERM_BP_FAT	GO:0042325~regulation of phosphorylation	16	3.74707	0.000206697	IBTK, PPP2R1A, CDC6, NF2, HMGCR, ZNF675, TTK, CCNG1, CDC25C, CDKN3, PIN1, PEBP1, MLLT1, PRKACA, MTOR, SERTAD1	336	347	22800	3.12886	0.30254	0.0155436	0.349096
GOTERM_BP_FAT	GO:0006325~chromatin organization	21	4.91803	0.000236784	HIST1H2AB, HMGB1, HIST1H2BD, RBM4, HMG20B, NAP1L4, SUV420H2, BAZ1B, SMARCD2, HDAC1, H2AFV, KDM4B, SETD8, H2AFX, ACTL6A, KDM4A, RUVBL1, CHD6, CHAF1A, MPHOSPH8, RERE	336	556	22800	2.56295	0.338181	0.016375	0.399814
GOTERM_CC_FAT	GO:0005793~ER-Golgi intermediate compartment	7	1.63934	0.00133967	NUCB1, P4HB, NUCB2, PDIA6, LMAN2, YIF1A, GOLGB1	276	67	15145	5.73302	0.398347	0.0209473	1.83805
GOTERM_BP_FAT	GO:0010033~response to organic substance	23	5.38642	0.000332057	PPP2R1A, HERPUD1, MSH2, KLF10, RBM4, HMGCS1, SRF, DERL3, MANF, B2M, GOT1, DGCR8, VCP, ID1, FYN, CREB3L2, PEBP1, SORT1, PRKACA, MTOR, DDOST, EIF2AK3, NUDC	336	660	22800	2.36472	0.439469	0.0212115	0.560259
GOTERM_BP_FAT	GO:0033043~regulation of organelle organization	14	3.27869	0.000330018	XPO1, NF2, NEK2, DLGAP5, CENPF, TTK, CDC23, CDC25C, PIN1, BUB1, PEBP1, MAP4, TNKS, MTOR	336	285	22800	3.33333	0.437473	0.0218845	0.556828
GOTERM_BP_FAT	GO:0051174~regulation of phosphorus metabolic process	16	3.74707	0.000369654	IBTK, PPP2R1A, CDC6, NF2, HMGCR, ZNF675, TTK, CCNG1, CDC25C, CDKN3, PIN1, PEBP1, MLLT1, PRKACA, MTOR, SERTAD1	336	366	22800	2.96643	0.475036	0.0227524	0.623507
GOTERM_BP_FAT	GO:0019220~regulation of phosphate metabolic process	16	3.74707	0.000369654	IBTK, PPP2R1A, CDC6, NF2, HMGCR, ZNF675, TTK, CCNG1, CDC25C, CDKN3, PIN1, PEBP1, MLLT1, PRKACA, MTOR, SERTAD1	336	366	22800	2.96643	0.475036	0.0227524	0.623507
GOTERM_CC_FAT	GO:0005625~soluble fraction	14	3.27869	0.00167973	ACTB, PPP2R1A, PLA2G15, WDR6, HMGCS1, IARS, JUP, GOT1, YWHAQ, PEBP1, GLO1, MTOR, ASNA1, PC	276	277	15145	2.77337	0.471205	0.0242081	2.29961
GOTERM_BP_FAT	GO:0051656~establishment of organelle localization	9	2.10773	0.000426503	KIF1B, GBF1, DLGAP5, COPZ1, CENPF, CDC23, MYH9, NUDC, MYH10	336	121	22800	5.04723	0.524578	0.0253139	0.719072
GOTERM_MF_FAT	GO:0016564~transcription repressor activity	12	2.8103	0.000453844	HES1, CASP8AP2, ID1, E2F7, SCAI, ZNF675, SETD8, KDM4A, MXD1, ZNF253, CALR, YBX1	306	258	24256	3.68688	0.209185	0.0257397	0.654623
GOTERM_BP_FAT	GO:0042981~regulation of apoptosis	24	5.62061	0.000527841	RTN4, PPP2R1A, HMGB1, HRAS, HERPUD1, MAEA, MSH2, KLF10, CALR, ECT2, TUBB, PGP, CASP8AP2, HDAC1, VCP, AEN, EEF1E1, SORT1, GLO1, CAT, TOP2A, EIF2AK3, HIP1, DHCR24	336	729	22800	2.23398	0.601589	0.0302099	0.889209
GOTERM_BP_FAT	GO:0010605~negative regulation of macromolecule metabolic process	24	5.62061	0.000605531	IBTK, CDC6, PPP2R1A, HMGB1, NF2, MSH2, KLF10, CENPF, ZNF675, CDC23, CDC20, CALR, HES1, DGCR8, HDAC1, ID1, PSMB3, YWHAQ, PEBP1, SETD8, PSMD4, EIF2AK3, BUB3, HNRNPAB	336	736	22800	2.21273	0.652072	0.0334834	1.01946
GOTERM_CC_FAT	GO:0000777~condensed chromosome kinetochore	8	1.87354	0.00256732	SPC24, SPC25, ZWINT, TP53BP1, BUB1, CENPF, PMF1, NUP43	276	102	15145	4.30378	0.62253	0.0341968	3.49484
GOTERM_BP_FAT	GO:0010941~regulation of cell death	24	5.62061	0.000659168	RTN4, PPP2R1A, HMGB1, HRAS, HERPUD1, MAEA, MSH2, KLF10, CALR, ECT2, TUBB, PGP, CASP8AP2, HDAC1, VCP, AEN, EEF1E1, SORT1, GLO1, CAT, TOP2A, EIF2AK3, HIP1, DHCR24	336	741	22800	2.1978	0.683144	0.034228	1.10928
GOTERM_BP_FAT	GO:0043067~regulation of programmed cell death	24	5.62061	0.000649588	RTN4, PPP2R1A, HMGB1, HRAS, HERPUD1, MAEA, MSH2, KLF10, CALR, ECT2, TUBB, PGP, CASP8AP2, HDAC1, VCP, AEN, EEF1E1, SORT1, GLO1, CAT, TOP2A, EIF2AK3, HIP1, DHCR24	336	740	22800	2.20077	0.677806	0.0347747	1.09325
GOTERM_BP_FAT	GO:0031399~regulation of protein modification process	13	3.0445	0.000720338	IBTK, PPP2R1A, NF2, TTK, CDC23, CDC20, PIN1, CCNB1, PSMB3, PEBP1, PSMD4, MTOR, BUB3	336	271	22800	3.25514	0.71521	0.0362672	1.21164
GOTERM_BP_FAT	GO:0031400~negative regulation of protein modification process	9	2.10773	0.000759794	IBTK, PPP2R1A, NF2, PSMB3, PEBP1, CDC23, PSMD4, CDC20, BUB3	336	132	22800	4.62662	0.73415	0.0371447	1.2776
GOTERM_BP_FAT	GO:0000075~cell cycle checkpoint	9	2.10773	0.000798298	CDC6, MSH2, ZWINT, BUB1, CENPF, TTK, H2AFX, INTS3, BUB3	336	133	22800	4.59184	0.75142	0.0379284	1.34194
GOTERM_BP_FAT	GO:0043161~proteasomal ubiquitin-dependent protein catabolic process	9	2.10773	0.000798298	CCNB1, VCP, PSMB3, CDC23, PSMD4, CDC20, DERL3, BUB3, OS9	336	133	22800	4.59184	0.75142	0.0379284	1.34194
GOTERM_BP_FAT	GO:0010498~proteasomal protein catabolic process	9	2.10773	0.000798298	CCNB1, VCP, PSMB3, CDC23, PSMD4, CDC20, DERL3, BUB3, OS9	336	133	22800	4.59184	0.75142	0.0379284	1.34194
GOTERM_MF_FAT	GO:0016563~transcription activator activity	14	3.27869	0.000759133	CUTA, E2F3, MED30, TCERG1, HDAC1, SMARCD2, HSF2, TP53BP1, RBM4, MED24, PMF1, TCF3, SERTAD1, HSD17B8	306	364	24256	3.04877	0.324715	0.0385013	1.09272
GOTERM_BP_FAT	GO:0032269~negative regulation of cellular protein metabolic process	11	2.57611	0.000851471	IBTK, PPP2R1A, NF2, PSMB3, PEBP1, CDC23, PSMD4, CDC20, CALR, EIF2AK3, BUB3	336	202	22800	3.69519	0.77344	0.0393338	1.43072
GOTERM_BP_FAT	GO:0006695~cholesterol biosynthetic process	6	1.40515	0.000897265	EBP, HMGCR, DHCR7, HMGCS1, IDI1, DHCR24	336	51	22800	7.98319	0.790836	0.0403385	1.50711
GOTERM_BP_FAT	GO:0000080~G1 phase of mitotic cell cycle	4	0.936768	0.00101463	CDC6, CDC23, CDC25C, TCF3	336	14	22800	19.3878	0.829566	0.0422383	1.70267
GOTERM_BP_FAT	GO:0045859~regulation of protein kinase activity	12	2.8103	0.000994024	CDC6, PPP2R1A, NF2, HMGCR, MLLT1, ZNF675, PRKACA, MTOR, CDKN3, CDC25C, CCNG1, SERTAD1	336	243	22800	3.35097	0.823325	0.0424106	1.66836
GOTERM_BP_FAT	GO:0032268~regulation of cellular protein metabolic process	18	4.21546	0.000980725	IBTK, PPP2R1A, NF2, CDC23, TTK, CDC20, ETF1, CALR, PIN1, CCNB1, EIF4E, PSMB3, PEBP1, NGDN, PSMD4, MTOR, EIF2AK3, BUB3	336	489	22800	2.49781	0.819178	0.0429048	1.64621
GOTERM_BP_FAT	GO:0051248~negative regulation of protein metabolic process	11	2.57611	0.0011836	IBTK, PPP2R1A, NF2, PSMB3, PEBP1, CDC23, PSMD4, CDC20, CALR, EIF2AK3, BUB3	336	211	22800	3.53758	0.873084	0.0468713	1.98354
GOTERM_BP_FAT	GO:0051318~G1 phase	4	0.936768	0.00125455	CDC6, CDC23, CDC25C, TCF3	336	15	22800	18.0952	0.887865	0.0485122	2.10126
K562: Cluster USF
Category	Term	Count	%	PValue	Genes	List Total	Pop Hits	Pop Total	Fold Enrichment	Bonferroni	Benjamini	FDR
GOTERM_BP_FAT	GO:0055085~transmembrane transport	16	8.93855	4.21673e-06	ATP6V0E1, TRPM7, TIMM13, RHAG, ATP6V0B, ATP6V1C1, SLC25A13, MTCH2, SLC25A33, SLC25A38, SLC13A3, RANBP2, SPNS1, NUP35, CLCN7, EIF5A2	149	564	22800	4.341	0.00363663	0.00363663	0.00653792
K562: Cluster CTCF
Category	Term	Count	%	PValue	Genes	List Total	Pop Hits	Pop Total	Fold Enrichment	Bonferroni	Benjamini	FDR
GOTERM_BP_FAT	GO:0060548~negative regulation of cell death	13	9.92366	4.43293e-08	IER3, CEBPB, CBX4, INTS1, BCL2L1, GCLM, BNIP1, NTRK1, TGM2, MYO18A, MYC, GSTP1, API5	105	336	22800	8.40136	4.29985e-05	1.4333e-05	6.9767e-05
GOTERM_BP_FAT	GO:0006916~anti-apoptosis	10	7.63359	7.79417e-08	IER3, CEBPB, BNIP1, CBX4, TGM2, BCL2L1, MYO18A, MYC, API5, GSTP1	105	168	22800	12.9252	7.56006e-05	1.89007e-05	0.000122667
GOTERM_BP_FAT	GO:0043069~negative regulation of programmed cell death	13	9.92366	4.15254e-08	IER3, CEBPB, CBX4, INTS1, BCL2L1, GCLM, BNIP1, NTRK1, TGM2, MYO18A, MYC, GSTP1, API5	105	334	22800	8.45167	4.02789e-05	2.01396e-05	6.53542e-05
GOTERM_BP_FAT	GO:0010941~regulation of cell death	17	12.9771	2.4397e-07	IER3, CEBPB, TP53BP2, CBX4, INTS1, BCL2L1, GCLM, PPIF, CASP10, BNIP1, NTRK1, ENDOG, TGM2, MYO18A, MYC, API5, GSTP1	105	741	22800	4.98168	0.000236623	3.38068e-05	0.000383969
GOTERM_BP_FAT	GO:0043066~negative regulation of apoptosis	13	9.92366	3.88816e-08	IER3, CEBPB, CBX4, INTS1, BCL2L1, GCLM, BNIP1, NTRK1, TGM2, MYO18A, MYC, GSTP1, API5	105	332	22800	8.50258	3.77145e-05	3.77145e-05	6.11933e-05
GOTERM_BP_FAT	GO:0042981~regulation of apoptosis	17	12.9771	1.95911e-07	IER3, CEBPB, TP53BP2, CBX4, INTS1, BCL2L1, GCLM, PPIF, CASP10, BNIP1, NTRK1, ENDOG, TGM2, MYO18A, MYC, API5, GSTP1	105	729	22800	5.06369	0.000190015	3.8006e-05	0.000308331
GOTERM_BP_FAT	GO:0043067~regulation of programmed cell death	17	12.9771	2.3959e-07	IER3, CEBPB, TP53BP2, CBX4, INTS1, BCL2L1, GCLM, PPIF, CASP10, BNIP1, NTRK1, ENDOG, TGM2, MYO18A, MYC, API5, GSTP1	105	740	22800	4.98842	0.000232376	3.8733e-05	0.000377075
GOTERM_BP_FAT	GO:0016265~death	14	10.687	9.4134e-06	IER3, TP53BP2, RNF216, BCL2L1, DCTN1, CASP10, BNIP1, UBA1, ENDOG, TGM2, TCTN3, PPP1R15A, MYC, API5	105	658	22800	4.62006	0.00908948	0.00101405	0.0148141
GOTERM_BP_FAT	GO:0008219~cell death	14	10.687	8.67848e-06	IER3, TP53BP2, RNF216, BCL2L1, DCTN1, CASP10, BNIP1, UBA1, ENDOG, TGM2, TCTN3, PPP1R15A, MYC, API5	105	653	22800	4.65544	0.00838283	0.00105172	0.0136576
GOTERM_BP_FAT	GO:0012501~programmed cell death	12	9.16031	8.04307e-05	CASP10, IER3, BNIP1, TP53BP2, ENDOG, TCTN3, TGM2, RNF216, BCL2L1, PPP1R15A, MYC, API5	105	590	22800	4.41646	0.0750549	0.00777173	0.12651
GOTERM_BP_FAT	GO:0006915~apoptosis	11	8.39695	0.000300384	CASP10, IER3, BNIP1, TP53BP2, ENDOG, TCTN3, RNF216, BCL2L1, PPP1R15A, MYC, API5	105	575	22800	4.15404	0.252796	0.0261446	0.471711
K562: Cluster ELK
none
